# Supplementary material for: Estimating the divergence point: a novel distributional analysis procedure for determining the onset of the influence of experimental variables
Source: Front Psychol. 2014 Dec 8;5:1432. doi: 10.3389/fpsyg.2014.01432 (PMC4258998; doi:10.3389/fpsyg.2014.01432)
Supplement: Supplementary file 1 [file Data_Sheet_1.ZIP]

Archive with 7 entries (6 files):
- Appendix_Nov.25/
- Appendix_Nov.25/READ ME - instructions for survival analysis input file.txt
- Appendix_Nov.25/Simulated_divergence_points.txt
- Appendix_Nov.25/Simulated_DPA_Sample_Data.txt
- Appendix_Nov.25/survival_CI_DPA_October_2014_Appendix.m
- Appendix_Nov.25/survival_IP_DPA_October_2014_Appendix.m
- Appendix_Nov.25/survival_original_DPA_October_2014_Appendix.m
