# Supplementary material for: Estimating the divergence point: a novel distributional analysis procedure for determining the onset of the influence of experimental variables
Source: Front Psychol. 2014 Dec 8;5:1432. doi: 10.3389/fpsyg.2014.01432 (PMC4258998; doi:10.3389/fpsyg.2014.01432)
Supplement: Supplementary file 1 [file Data_Sheet_1.ZIP › Appendix_Nov.25/Simulated_DPA_Sample_Data.txt]

subject	duration	condition
1	94	1
1	121	1
1	121	1
1	132	1
1	135	1
1	139	1
1	140	1
1	142	1
1	152	1
1	164	1
1	164	1
1	164	1
1	164	1
1	165	1
1	167	1
1	168	1
1	169	1
1	169	1
1	172	1
1	172	1
1	174	1
1	182	1
1	185	1
1	185	1
1	186	1
1	186	1
1	193	1
1	195	1
1	197	1
1	198	1
1	200	1
1	204	1
1	205	1
1	207	1
1	207	1
1	211	1
1	212	1
1	212	1
1	215	1
1	224	1
1	230	1
1	247	1
1	255	1
1	276	1
1	291	1
1	396	1
2	53	1
2	111	1
2	131	1
2	132	1
2	133	1
2	149	1
2	162	1
2	169	1
2	170	1
2	172	1
2	174	1
2	188	1
2	190	1
2	194	1
2	195	1
2	195	1
2	197	1
2	198	1
2	207	1
2	207	1
2	209	1
2	216	1
2	217	1
2	217	1
2	219	1
2	223	1
2	223	1
2	225	1
2	232	1
2	234	1
2	235	1
2	237	1
2	242	1
2	247	1
2	248	1
2	251	1
2	253	1
2	259	1
2	260	1
2	261	1
2	266	1
2	278	1
2	288	1
2	289	1
2	290	1
2	293	1
2	305	1
2	322	1
2	355	1
2	356	1
2	364	1
2	425	1
2	447	1
2	466	1
2	556	1
3	53	1
3	81	1
3	93	1
3	95	1
3	121	1
3	131	1
3	134	1
3	156	1
3	157	1
3	160	1
3	162	1
3	164	1
3	169	1
3	171	1
3	179	1
3	180	1
3	181	1
3	185	1
3	187	1
3	188	1
3	191	1
3	196	1
3	202	1
3	205	1
3	209	1
3	217	1
3	224	1
3	226	1
3	228	1
3	231	1
3	234	1
3	237	1
3	237	1
3	237	1
3	240	1
3	241	1
3	246	1
3	248	1
3	249	1
3	265	1
3	269	1
3	270	1
3	278	1
3	314	1
3	321	1
3	353	1
3	354	1
3	356	1
3	394	1
3	395	1
3	448	1
3	501	1
4	112	1
4	129	1
4	136	1
4	141	1
4	144	1
4	145	1
4	148	1
4	149	1
4	150	1
4	150	1
4	156	1
4	157	1
4	161	1
4	161	1
4	164	1
4	164	1
4	164	1
4	166	1
4	168	1
4	169	1
4	169	1
4	173	1
4	176	1
4	176	1
4	179	1
4	181	1
4	184	1
4	185	1
4	187	1
4	190	1
4	190	1
4	199	1
4	213	1
4	216	1
4	217	1
4	219	1
4	223	1
4	224	1
4	226	1
4	229	1
4	235	1
4	244	1
4	249	1
4	257	1
4	259	1
4	275	1
4	284	1
4	296	1
4	307	1
4	365	1
5	114	1
5	143	1
5	146	1
5	154	1
5	159	1
5	171	1
5	171	1
5	177	1
5	182	1
5	186	1
5	187	1
5	193	1
5	195	1
5	203	1
5	211	1
5	212	1
5	212	1
5	216	1
5	219	1
5	221	1
5	222	1
5	225	1
5	229	1
5	232	1
5	235	1
5	235	1
5	236	1
5	239	1
5	239	1
5	240	1
5	240	1
5	241	1
5	250	1
5	251	1
5	251	1
5	258	1
5	261	1
5	262	1
5	262	1
5	264	1
5	265	1
5	268	1
5	269	1
5	275	1
5	275	1
5	277	1
5	291	1
5	316	1
5	328	1
5	328	1
5	334	1
5	355	1
5	357	1
5	360	1
5	407	1
5	411	1
6	54	1
6	54	1
6	83	1
6	103	1
6	108	1
6	112	1
6	113	1
6	131	1
6	134	1
6	135	1
6	146	1
6	146	1
6	157	1
6	169	1
6	170	1
6	175	1
6	176	1
6	190	1
6	196	1
6	197	1
6	197	1
6	199	1
6	203	1
6	205	1
6	207	1
6	213	1
6	217	1
6	220	1
6	222	1
6	225	1
6	233	1
6	240	1
6	244	1
6	245	1
6	248	1
6	255	1
6	256	1
6	260	1
6	261	1
6	262	1
6	279	1
6	279	1
6	283	1
6	284	1
6	289	1
6	289	1
6	292	1
6	296	1
6	297	1
6	301	1
6	311	1
6	323	1
6	331	1
6	361	1
6	363	1
6	389	1
6	478	1
6	565	1
7	67	1
7	100	1
7	136	1
7	141	1
7	144	1
7	146	1
7	148	1
7	152	1
7	155	1
7	156	1
7	159	1
7	163	1
7	168	1
7	171	1
7	173	1
7	179	1
7	188	1
7	189	1
7	190	1
7	193	1
7	194	1
7	195	1
7	199	1
7	200	1
7	200	1
7	204	1
7	205	1
7	207	1
7	208	1
7	208	1
7	217	1
7	220	1
7	224	1
7	230	1
7	231	1
7	231	1
7	231	1
7	234	1
7	235	1
7	239	1
7	241	1
7	242	1
7	249	1
7	249	1
7	249	1
7	250	1
7	263	1
7	265	1
7	277	1
7	283	1
7	288	1
7	300	1
7	308	1
7	321	1
7	330	1
7	331	1
7	362	1
8	63	1
8	103	1
8	116	1
8	117	1
8	131	1
8	132	1
8	140	1
8	142	1
8	149	1
8	149	1
8	151	1
8	154	1
8	154	1
8	158	1
8	159	1
8	161	1
8	162	1
8	162	1
8	162	1
8	163	1
8	165	1
8	166	1
8	168	1
8	180	1
8	187	1
8	188	1
8	189	1
8	192	1
8	194	1
8	197	1
8	197	1
8	198	1
8	199	1
8	203	1
8	206	1
8	211	1
8	213	1
8	214	1
8	217	1
8	219	1
8	225	1
8	229	1
8	240	1
8	241	1
8	241	1
8	243	1
8	244	1
8	249	1
8	257	1
8	263	1
8	274	1
8	312	1
8	328	1
8	383	1
8	391	1
9	57	1
9	89	1
9	90	1
9	112	1
9	114	1
9	115	1
9	119	1
9	133	1
9	135	1
9	136	1
9	139	1
9	146	1
9	148	1
9	151	1
9	152	1
9	153	1
9	153	1
9	153	1
9	159	1
9	162	1
9	164	1
9	166	1
9	167	1
9	167	1
9	176	1
9	178	1
9	181	1
9	182	1
9	182	1
9	184	1
9	191	1
9	195	1
9	195	1
9	200	1
9	201	1
9	201	1
9	201	1
9	202	1
9	206	1
9	206	1
9	207	1
9	209	1
9	213	1
9	216	1
9	217	1
9	223	1
9	226	1
9	226	1
9	227	1
9	227	1
9	228	1
9	238	1
9	244	1
9	252	1
9	256	1
9	262	1
9	284	1
9	286	1
10	78	1
10	123	1
10	128	1
10	130	1
10	132	1
10	138	1
10	141	1
10	143	1
10	143	1
10	144	1
10	144	1
10	144	1
10	145	1
10	145	1
10	146	1
10	150	1
10	152	1
10	152	1
10	152	1
10	155	1
10	161	1
10	161	1
10	166	1
10	166	1
10	167	1
10	167	1
10	168	1
10	170	1
10	170	1
10	178	1
10	179	1
10	180	1
10	180	1
10	183	1
10	184	1
10	184	1
10	187	1
10	189	1
10	193	1
10	197	1
10	200	1
10	201	1
10	203	1
10	208	1
10	209	1
10	210	1
10	214	1
10	214	1
10	216	1
10	226	1
10	229	1
10	277	1
11	83	1
11	131	1
11	138	1
11	146	1
11	147	1
11	147	1
11	149	1
11	151	1
11	156	1
11	157	1
11	157	1
11	157	1
11	161	1
11	163	1
11	163	1
11	166	1
11	166	1
11	173	1
11	173	1
11	174	1
11	174	1
11	175	1
11	177	1
11	179	1
11	180	1
11	181	1
11	182	1
11	182	1
11	183	1
11	190	1
11	194	1
11	194	1
11	196	1
11	196	1
11	199	1
11	200	1
11	204	1
11	205	1
11	206	1
11	206	1
11	209	1
11	210	1
11	211	1
11	212	1
11	214	1
11	215	1
11	216	1
11	216	1
11	218	1
11	229	1
11	237	1
11	243	1
11	267	1
11	271	1
11	274	1
11	278	1
11	279	1
11	290	1
11	292	1
12	64	1
12	78	1
12	85	1
12	86	1
12	86	1
12	116	1
12	117	1
12	120	1
12	120	1
12	121	1
12	135	1
12	136	1
12	139	1
12	139	1
12	143	1
12	144	1
12	144	1
12	145	1
12	149	1
12	150	1
12	157	1
12	159	1
12	160	1
12	162	1
12	162	1
12	164	1
12	165	1
12	168	1
12	168	1
12	170	1
12	174	1
12	178	1
12	189	1
12	193	1
12	197	1
12	198	1
12	201	1
12	202	1
12	210	1
12	217	1
12	218	1
12	221	1
12	222	1
12	223	1
12	229	1
12	232	1
12	232	1
12	233	1
12	239	1
12	241	1
12	244	1
12	247	1
12	256	1
12	262	1
12	282	1
13	110	1
13	113	1
13	131	1
13	133	1
13	137	1
13	145	1
13	146	1
13	146	1
13	149	1
13	157	1
13	160	1
13	162	1
13	162	1
13	164	1
13	164	1
13	165	1
13	165	1
13	165	1
13	171	1
13	171	1
13	181	1
13	181	1
13	182	1
13	183	1
13	184	1
13	186	1
13	191	1
13	191	1
13	195	1
13	195	1
13	196	1
13	197	1
13	197	1
13	199	1
13	199	1
13	200	1
13	203	1
13	204	1
13	207	1
13	210	1
13	211	1
13	212	1
13	216	1
13	218	1
13	220	1
13	221	1
13	226	1
13	230	1
13	238	1
13	246	1
13	248	1
13	250	1
13	256	1
13	281	1
13	283	1
13	295	1
13	301	1
13	307	1
13	322	1
14	163	1
14	164	1
14	170	1
14	171	1
14	174	1
14	175	1
14	176	1
14	177	1
14	180	1
14	181	1
14	189	1
14	194	1
14	202	1
14	205	1
14	206	1
14	206	1
14	212	1
14	219	1
14	225	1
14	226	1
14	226	1
14	227	1
14	227	1
14	227	1
14	228	1
14	230	1
14	232	1
14	233	1
14	234	1
14	235	1
14	238	1
14	240	1
14	242	1
14	246	1
14	252	1
14	258	1
14	261	1
14	265	1
14	267	1
14	273	1
14	276	1
14	282	1
14	282	1
14	285	1
14	289	1
14	290	1
14	302	1
14	302	1
14	304	1
14	328	1
14	330	1
14	346	1
14	349	1
14	351	1
14	360	1
14	386	1
14	399	1
14	439	1
14	482	1
15	92	1
15	127	1
15	153	1
15	153	1
15	156	1
15	156	1
15	159	1
15	168	1
15	169	1
15	171	1
15	171	1
15	171	1
15	172	1
15	173	1
15	178	1
15	178	1
15	181	1
15	184	1
15	188	1
15	194	1
15	195	1
15	197	1
15	197	1
15	197	1
15	198	1
15	198	1
15	207	1
15	213	1
15	220	1
15	225	1
15	228	1
15	228	1
15	233	1
15	234	1
15	234	1
15	235	1
15	236	1
15	237	1
15	237	1
15	237	1
15	238	1
15	241	1
15	251	1
15	265	1
15	270	1
15	272	1
15	275	1
15	285	1
15	295	1
15	298	1
15	316	1
15	337	1
15	359	1
16	64	1
16	134	1
16	139	1
16	141	1
16	142	1
16	142	1
16	142	1
16	144	1
16	144	1
16	145	1
16	146	1
16	148	1
16	149	1
16	150	1
16	154	1
16	154	1
16	155	1
16	157	1
16	159	1
16	162	1
16	163	1
16	163	1
16	164	1
16	167	1
16	170	1
16	170	1
16	171	1
16	179	1
16	182	1
16	185	1
16	185	1
16	187	1
16	189	1
16	191	1
16	192	1
16	194	1
16	194	1
16	201	1
16	202	1
16	206	1
16	212	1
16	220	1
16	225	1
16	225	1
16	227	1
16	229	1
16	234	1
16	248	1
16	250	1
17	65	1
17	105	1
17	112	1
17	113	1
17	120	1
17	152	1
17	154	1
17	155	1
17	155	1
17	158	1
17	161	1
17	162	1
17	171	1
17	175	1
17	179	1
17	184	1
17	185	1
17	185	1
17	187	1
17	187	1
17	193	1
17	195	1
17	196	1
17	198	1
17	200	1
17	206	1
17	210	1
17	212	1
17	213	1
17	215	1
17	217	1
17	220	1
17	229	1
17	237	1
17	243	1
17	249	1
17	249	1
17	253	1
17	255	1
17	260	1
17	260	1
17	261	1
17	269	1
17	270	1
17	276	1
17	283	1
17	298	1
17	299	1
17	300	1
17	306	1
17	325	1
17	326	1
17	327	1
17	327	1
17	331	1
17	338	1
17	353	1
17	386	1
17	405	1
17	447	1
18	89	1
18	112	1
18	140	1
18	141	1
18	143	1
18	152	1
18	158	1
18	159	1
18	163	1
18	163	1
18	164	1
18	165	1
18	168	1
18	173	1
18	174	1
18	176	1
18	179	1
18	181	1
18	183	1
18	186	1
18	186	1
18	187	1
18	188	1
18	189	1
18	189	1
18	189	1
18	192	1
18	194	1
18	196	1
18	197	1
18	197	1
18	197	1
18	200	1
18	203	1
18	206	1
18	208	1
18	211	1
18	213	1
18	217	1
18	218	1
18	220	1
18	227	1
18	231	1
18	233	1
18	235	1
18	247	1
18	252	1
18	271	1
18	271	1
18	284	1
18	369	1
18	379	1
18	380	1
18	401	1
19	82	1
19	92	1
19	127	1
19	131	1
19	134	1
19	138	1
19	140	1
19	145	1
19	147	1
19	150	1
19	151	1
19	152	1
19	153	1
19	153	1
19	153	1
19	153	1
19	156	1
19	156	1
19	157	1
19	159	1
19	159	1
19	160	1
19	161	1
19	163	1
19	169	1
19	169	1
19	173	1
19	174	1
19	174	1
19	174	1
19	176	1
19	179	1
19	185	1
19	185	1
19	186	1
19	186	1
19	187	1
19	193	1
19	194	1
19	197	1
19	198	1
19	198	1
19	198	1
19	201	1
19	207	1
19	210	1
19	216	1
19	218	1
19	220	1
19	221	1
19	221	1
19	223	1
19	224	1
19	233	1
19	237	1
19	243	1
19	249	1
19	250	1
19	261	1
19	269	1
20	82	1
20	84	1
20	105	1
20	136	1
20	141	1
20	147	1
20	148	1
20	148	1
20	149	1
20	156	1
20	157	1
20	158	1
20	162	1
20	163	1
20	168	1
20	169	1
20	170	1
20	170	1
20	174	1
20	178	1
20	180	1
20	182	1
20	191	1
20	193	1
20	194	1
20	195	1
20	203	1
20	207	1
20	212	1
20	212	1
20	213	1
20	218	1
20	220	1
20	221	1
20	222	1
20	222	1
20	228	1
20	229	1
20	231	1
20	233	1
20	236	1
20	240	1
20	254	1
20	257	1
20	265	1
20	274	1
20	276	1
20	279	1
20	283	1
20	285	1
20	287	1
20	306	1
20	313	1
20	314	1
20	332	1
20	359	1
20	373	1
20	402	1
20	425	1
21	54	1
21	65	1
21	72	1
21	101	1
21	119	1
21	121	1
21	126	1
21	129	1
21	137	1
21	145	1
21	150	1
21	153	1
21	157	1
21	160	1
21	160	1
21	164	1
21	167	1
21	169	1
21	173	1
21	177	1
21	177	1
21	181	1
21	182	1
21	183	1
21	191	1
21	202	1
21	216	1
21	220	1
21	222	1
21	223	1
21	224	1
21	225	1
21	227	1
21	230	1
21	233	1
21	241	1
21	244	1
21	246	1
21	251	1
21	252	1
21	268	1
21	291	1
21	294	1
21	335	1
22	71	1
22	83	1
22	107	1
22	109	1
22	110	1
22	111	1
22	114	1
22	124	1
22	130	1
22	132	1
22	138	1
22	139	1
22	141	1
22	142	1
22	143	1
22	144	1
22	152	1
22	153	1
22	154	1
22	155	1
22	156	1
22	157	1
22	160	1
22	161	1
22	162	1
22	165	1
22	168	1
22	169	1
22	169	1
22	170	1
22	174	1
22	175	1
22	177	1
22	177	1
22	183	1
22	183	1
22	184	1
22	185	1
22	188	1
22	189	1
22	190	1
22	190	1
22	190	1
22	191	1
22	191	1
22	192	1
22	199	1
22	207	1
22	208	1
22	211	1
22	244	1
22	261	1
22	264	1
22	281	1
22	316	1
23	74	1
23	92	1
23	92	1
23	98	1
23	102	1
23	106	1
23	106	1
23	113	1
23	116	1
23	122	1
23	132	1
23	133	1
23	135	1
23	137	1
23	140	1
23	142	1
23	148	1
23	150	1
23	150	1
23	150	1
23	153	1
23	154	1
23	156	1
23	156	1
23	156	1
23	157	1
23	161	1
23	161	1
23	161	1
23	162	1
23	163	1
23	165	1
23	165	1
23	166	1
23	169	1
23	176	1
23	177	1
23	179	1
23	180	1
23	181	1
23	182	1
23	182	1
23	182	1
23	183	1
23	183	1
23	191	1
23	194	1
23	195	1
23	200	1
23	202	1
23	203	1
23	204	1
23	208	1
23	211	1
24	103	1
24	126	1
24	133	1
24	137	1
24	145	1
24	145	1
24	151	1
24	153	1
24	155	1
24	157	1
24	158	1
24	162	1
24	163	1
24	166	1
24	166	1
24	173	1
24	179	1
24	181	1
24	182	1
24	183	1
24	183	1
24	192	1
24	194	1
24	195	1
24	197	1
24	200	1
24	202	1
24	206	1
24	207	1
24	210	1
24	210	1
24	210	1
24	212	1
24	214	1
24	216	1
24	222	1
24	222	1
24	224	1
24	225	1
24	232	1
24	235	1
24	239	1
24	240	1
24	240	1
24	246	1
24	255	1
24	265	1
24	274	1
24	275	1
24	288	1
24	298	1
24	325	1
24	354	1
24	436	1
24	687	1
24	1425	1
25	62	1
25	64	1
25	93	1
25	99	1
25	111	1
25	130	1
25	131	1
25	141	1
25	148	1
25	150	1
25	151	1
25	162	1
25	165	1
25	165	1
25	176	1
25	185	1
25	186	1
25	186	1
25	189	1
25	190	1
25	191	1
25	194	1
25	196	1
25	196	1
25	197	1
25	202	1
25	213	1
25	215	1
25	222	1
25	230	1
25	230	1
25	231	1
25	237	1
25	243	1
25	249	1
25	254	1
25	260	1
25	263	1
25	266	1
25	273	1
25	275	1
25	280	1
25	281	1
25	289	1
25	296	1
25	306	1
25	313	1
25	355	1
25	381	1
25	383	1
25	394	1
25	396	1
25	543	1
26	140	1
26	146	1
26	155	1
26	157	1
26	158	1
26	162	1
26	163	1
26	164	1
26	169	1
26	170	1
26	172	1
26	172	1
26	173	1
26	174	1
26	175	1
26	176	1
26	176	1
26	179	1
26	179	1
26	181	1
26	183	1
26	191	1
26	194	1
26	196	1
26	200	1
26	200	1
26	205	1
26	206	1
26	206	1
26	212	1
26	214	1
26	214	1
26	216	1
26	218	1
26	225	1
26	225	1
26	229	1
26	232	1
26	238	1
26	238	1
26	238	1
26	245	1
26	263	1
26	313	1
26	353	1
26	385	1
26	420	1
27	75	1
27	83	1
27	108	1
27	113	1
27	129	1
27	130	1
27	137	1
27	144	1
27	147	1
27	149	1
27	162	1
27	173	1
27	174	1
27	178	1
27	180	1
27	185	1
27	187	1
27	188	1
27	191	1
27	194	1
27	195	1
27	200	1
27	210	1
27	212	1
27	219	1
27	220	1
27	221	1
27	226	1
27	231	1
27	233	1
27	234	1
27	234	1
27	242	1
27	244	1
27	244	1
27	251	1
27	251	1
27	255	1
27	256	1
27	263	1
27	270	1
27	271	1
27	273	1
27	291	1
27	306	1
27	309	1
27	310	1
27	316	1
27	322	1
27	345	1
27	346	1
27	348	1
27	378	1
27	379	1
27	390	1
27	399	1
27	522	1
28	51	1
28	70	1
28	82	1
28	89	1
28	115	1
28	118	1
28	129	1
28	136	1
28	139	1
28	148	1
28	151	1
28	152	1
28	153	1
28	154	1
28	156	1
28	158	1
28	162	1
28	170	1
28	170	1
28	170	1
28	171	1
28	173	1
28	174	1
28	174	1
28	190	1
28	192	1
28	195	1
28	196	1
28	197	1
28	198	1
28	199	1
28	200	1
28	203	1
28	204	1
28	207	1
28	208	1
28	209	1
28	217	1
28	220	1
28	221	1
28	221	1
28	228	1
28	233	1
28	247	1
28	257	1
28	263	1
28	267	1
28	267	1
28	278	1
28	312	1
28	325	1
28	334	1
29	57	1
29	63	1
29	88	1
29	90	1
29	92	1
29	98	1
29	103	1
29	109	1
29	111	1
29	114	1
29	114	1
29	120	1
29	121	1
29	123	1
29	124	1
29	124	1
29	133	1
29	134	1
29	136	1
29	142	1
29	150	1
29	151	1
29	152	1
29	159	1
29	160	1
29	162	1
29	162	1
29	165	1
29	165	1
29	169	1
29	178	1
29	186	1
29	193	1
29	197	1
29	207	1
29	212	1
29	213	1
29	213	1
29	219	1
29	221	1
29	221	1
29	222	1
29	224	1
29	227	1
29	228	1
29	229	1
29	247	1
29	255	1
29	257	1
29	264	1
29	270	1
29	292	1
29	323	1
29	326	1
29	345	1
30	125	1
30	130	1
30	140	1
30	145	1
30	145	1
30	146	1
30	148	1
30	149	1
30	150	1
30	151	1
30	151	1
30	152	1
30	154	1
30	158	1
30	158	1
30	159	1
30	165	1
30	168	1
30	173	1
30	174	1
30	174	1
30	175	1
30	177	1
30	179	1
30	180	1
30	182	1
30	183	1
30	187	1
30	188	1
30	191	1
30	192	1
30	202	1
30	206	1
30	212	1
30	213	1
30	215	1
30	215	1
30	218	1
30	219	1
30	221	1
30	221	1
30	222	1
30	227	1
30	228	1
30	230	1
30	231	1
30	239	1
30	261	1
30	264	1
30	270	1
30	272	1
30	296	1
30	362	1
30	717	1
31	83	1
31	104	1
31	118	1
31	120	1
31	123	1
31	129	1
31	132	1
31	136	1
31	137	1
31	139	1
31	144	1
31	147	1
31	149	1
31	151	1
31	157	1
31	158	1
31	159	1
31	160	1
31	160	1
31	160	1
31	164	1
31	165	1
31	165	1
31	166	1
31	167	1
31	169	1
31	171	1
31	171	1
31	172	1
31	172	1
31	173	1
31	174	1
31	180	1
31	180	1
31	181	1
31	183	1
31	184	1
31	186	1
31	187	1
31	188	1
31	191	1
31	202	1
31	203	1
31	203	1
31	204	1
31	205	1
31	208	1
31	249	1
31	267	1
31	301	1
32	74	1
32	107	1
32	153	1
32	158	1
32	163	1
32	165	1
32	167	1
32	170	1
32	178	1
32	178	1
32	179	1
32	180	1
32	182	1
32	188	1
32	188	1
32	189	1
32	189	1
32	189	1
32	190	1
32	190	1
32	190	1
32	196	1
32	198	1
32	201	1
32	209	1
32	224	1
32	226	1
32	231	1
32	233	1
32	243	1
32	248	1
32	248	1
32	249	1
32	249	1
32	253	1
32	260	1
32	266	1
32	272	1
32	275	1
32	288	1
32	289	1
32	299	1
32	302	1
32	306	1
32	318	1
32	321	1
32	322	1
32	343	1
32	366	1
32	371	1
32	387	1
32	421	1
32	425	1
32	454	1
32	465	1
32	492	1
33	100	1
33	112	1
33	126	1
33	133	1
33	145	1
33	150	1
33	152	1
33	159	1
33	162	1
33	163	1
33	163	1
33	164	1
33	165	1
33	165	1
33	167	1
33	168	1
33	175	1
33	177	1
33	178	1
33	179	1
33	182	1
33	183	1
33	184	1
33	186	1
33	188	1
33	190	1
33	194	1
33	197	1
33	198	1
33	200	1
33	201	1
33	202	1
33	204	1
33	208	1
33	211	1
33	211	1
33	215	1
33	217	1
33	219	1
33	220	1
33	232	1
33	234	1
33	236	1
33	244	1
33	251	1
33	252	1
33	256	1
33	257	1
33	262	1
33	299	1
33	371	1
33	575	1
34	62	1
34	98	1
34	108	1
34	113	1
34	125	1
34	126	1
34	133	1
34	136	1
34	156	1
34	158	1
34	173	1
34	177	1
34	190	1
34	195	1
34	196	1
34	202	1
34	204	1
34	210	1
34	211	1
34	218	1
34	220	1
34	226	1
34	230	1
34	231	1
34	236	1
34	237	1
34	237	1
34	239	1
34	246	1
34	247	1
34	249	1
34	250	1
34	254	1
34	259	1
34	259	1
34	273	1
34	276	1
34	283	1
34	290	1
34	291	1
34	298	1
34	327	1
34	336	1
34	345	1
34	346	1
34	361	1
34	364	1
34	368	1
35	105	1
35	154	1
35	156	1
35	163	1
35	164	1
35	174	1
35	174	1
35	175	1
35	176	1
35	179	1
35	179	1
35	184	1
35	185	1
35	190	1
35	192	1
35	200	1
35	202	1
35	212	1
35	212	1
35	212	1
35	215	1
35	220	1
35	220	1
35	221	1
35	224	1
35	228	1
35	233	1
35	241	1
35	243	1
35	246	1
35	249	1
35	253	1
35	256	1
35	257	1
35	260	1
35	260	1
35	265	1
35	267	1
35	267	1
35	270	1
35	271	1
35	272	1
35	275	1
35	279	1
35	282	1
35	290	1
35	290	1
35	291	1
35	297	1
35	301	1
35	302	1
35	305	1
35	324	1
35	349	1
35	389	1
35	475	1
35	883	1
36	53	1
36	86	1
36	93	1
36	125	1
36	132	1
36	136	1
36	136	1
36	136	1
36	142	1
36	142	1
36	146	1
36	146	1
36	148	1
36	149	1
36	149	1
36	152	1
36	153	1
36	156	1
36	156	1
36	160	1
36	161	1
36	162	1
36	168	1
36	169	1
36	170	1
36	171	1
36	174	1
36	175	1
36	177	1
36	178	1
36	178	1
36	179	1
36	180	1
36	180	1
36	181	1
36	184	1
36	186	1
36	194	1
36	195	1
36	201	1
36	202	1
36	204	1
36	212	1
36	213	1
36	216	1
36	218	1
36	219	1
36	226	1
36	244	1
36	249	1
36	270	1
36	287	1
37	55	1
37	89	1
37	100	1
37	107	1
37	116	1
37	116	1
37	118	1
37	124	1
37	128	1
37	150	1
37	155	1
37	157	1
37	160	1
37	163	1
37	163	1
37	165	1
37	166	1
37	166	1
37	168	1
37	169	1
37	175	1
37	178	1
37	181	1
37	183	1
37	185	1
37	187	1
37	188	1
37	189	1
37	189	1
37	191	1
37	193	1
37	199	1
37	200	1
37	200	1
37	203	1
37	203	1
37	208	1
37	213	1
37	217	1
37	221	1
37	224	1
37	233	1
37	234	1
37	237	1
37	238	1
37	238	1
37	246	1
37	249	1
37	254	1
37	269	1
37	287	1
37	288	1
37	296	1
37	300	1
37	317	1
37	360	1
37	442	1
38	20	1
38	125	1
38	135	1
38	141	1
38	141	1
38	141	1
38	142	1
38	143	1
38	143	1
38	143	1
38	144	1
38	145	1
38	147	1
38	148	1
38	149	1
38	155	1
38	159	1
38	163	1
38	169	1
38	173	1
38	182	1
38	183	1
38	189	1
38	190	1
38	190	1
38	191	1
38	192	1
38	196	1
38	199	1
38	199	1
38	200	1
38	200	1
38	201	1
38	203	1
38	207	1
38	209	1
38	213	1
38	215	1
38	216	1
38	219	1
38	220	1
38	221	1
38	226	1
38	228	1
38	228	1
38	232	1
38	233	1
38	233	1
38	242	1
38	268	1
38	269	1
38	283	1
38	307	1
38	308	1
38	315	1
38	358	1
39	154	1
39	163	1
39	170	1
39	175	1
39	175	1
39	175	1
39	177	1
39	177	1
39	177	1
39	181	1
39	184	1
39	185	1
39	186	1
39	187	1
39	188	1
39	194	1
39	195	1
39	195	1
39	195	1
39	198	1
39	199	1
39	199	1
39	203	1
39	203	1
39	203	1
39	205	1
39	210	1
39	218	1
39	219	1
39	223	1
39	223	1
39	224	1
39	226	1
39	229	1
39	236	1
39	237	1
39	238	1
39	240	1
39	242	1
39	246	1
39	253	1
39	254	1
39	255	1
39	259	1
39	265	1
39	267	1
39	278	1
39	281	1
39	284	1
39	310	1
39	317	1
39	340	1
39	349	1
39	365	1
39	376	1
39	415	1
39	529	1
40	106	1
40	107	1
40	141	1
40	142	1
40	144	1
40	154	1
40	164	1
40	169	1
40	170	1
40	170	1
40	177	1
40	181	1
40	183	1
40	183	1
40	185	1
40	190	1
40	190	1
40	190	1
40	196	1
40	198	1
40	198	1
40	199	1
40	205	1
40	207	1
40	209	1
40	217	1
40	218	1
40	221	1
40	221	1
40	223	1
40	224	1
40	224	1
40	224	1
40	228	1
40	228	1
40	230	1
40	234	1
40	242	1
40	248	1
40	255	1
40	256	1
40	263	1
40	264	1
40	264	1
40	270	1
40	271	1
40	276	1
40	282	1
40	289	1
40	292	1
40	300	1
40	342	1
40	345	1
40	366	1
41	106	1
41	126	1
41	132	1
41	136	1
41	140	1
41	147	1
41	151	1
41	151	1
41	155	1
41	157	1
41	164	1
41	167	1
41	168	1
41	170	1
41	171	1
41	171	1
41	171	1
41	175	1
41	176	1
41	177	1
41	178	1
41	179	1
41	179	1
41	184	1
41	189	1
41	194	1
41	195	1
41	195	1
41	199	1
41	203	1
41	206	1
41	208	1
41	209	1
41	214	1
41	216	1
41	217	1
41	220	1
41	226	1
41	226	1
41	228	1
41	234	1
41	241	1
41	243	1
41	246	1
41	250	1
41	252	1
41	253	1
41	257	1
41	258	1
41	262	1
41	267	1
41	276	1
41	277	1
41	278	1
41	282	1
41	283	1
41	294	1
41	317	1
41	361	1
42	83	1
42	93	1
42	110	1
42	129	1
42	135	1
42	135	1
42	144	1
42	150	1
42	151	1
42	151	1
42	151	1
42	152	1
42	153	1
42	156	1
42	156	1
42	157	1
42	158	1
42	159	1
42	163	1
42	164	1
42	172	1
42	176	1
42	178	1
42	181	1
42	181	1
42	183	1
42	185	1
42	188	1
42	191	1
42	194	1
42	195	1
42	198	1
42	205	1
42	205	1
42	208	1
42	211	1
42	213	1
42	222	1
42	223	1
42	226	1
42	230	1
42	240	1
42	243	1
42	244	1
42	248	1
42	251	1
42	269	1
42	286	1
42	291	1
42	304	1
42	308	1
42	337	1
42	360	1
42	373	1
42	412	1
43	32	1
43	65	1
43	78	1
43	93	1
43	108	1
43	112	1
43	117	1
43	133	1
43	133	1
43	138	1
43	139	1
43	141	1
43	147	1
43	147	1
43	152	1
43	157	1
43	162	1
43	168	1
43	170	1
43	175	1
43	180	1
43	181	1
43	182	1
43	187	1
43	188	1
43	189	1
43	193	1
43	194	1
43	198	1
43	199	1
43	200	1
43	206	1
43	206	1
43	207	1
43	212	1
43	213	1
43	213	1
43	218	1
43	229	1
43	233	1
43	237	1
43	238	1
43	239	1
43	239	1
43	240	1
43	245	1
43	246	1
43	246	1
43	255	1
43	265	1
43	273	1
43	288	1
43	290	1
43	294	1
44	22	1
44	31	1
44	56	1
44	60	1
44	91	1
44	115	1
44	117	1
44	117	1
44	125	1
44	125	1
44	128	1
44	129	1
44	130	1
44	138	1
44	142	1
44	144	1
44	146	1
44	150	1
44	151	1
44	151	1
44	153	1
44	153	1
44	156	1
44	158	1
44	161	1
44	163	1
44	164	1
44	164	1
44	166	1
44	166	1
44	167	1
44	171	1
44	171	1
44	173	1
44	174	1
44	175	1
44	175	1
44	175	1
44	176	1
44	181	1
44	186	1
44	186	1
44	188	1
44	192	1
44	193	1
44	197	1
44	197	1
44	199	1
44	199	1
44	201	1
44	202	1
44	206	1
44	207	1
44	215	1
44	221	1
44	222	1
44	239	1
44	241	1
44	401	1
45	98	1
45	98	1
45	99	1
45	106	1
45	110	1
45	110	1
45	111	1
45	116	1
45	117	1
45	124	1
45	128	1
45	157	1
45	158	1
45	159	1
45	159	1
45	163	1
45	163	1
45	170	1
45	171	1
45	173	1
45	178	1
45	188	1
45	188	1
45	192	1
45	195	1
45	197	1
45	198	1
45	203	1
45	209	1
45	213	1
45	214	1
45	215	1
45	215	1
45	219	1
45	224	1
45	225	1
45	227	1
45	227	1
45	239	1
45	242	1
45	244	1
45	252	1
45	254	1
45	259	1
45	264	1
45	264	1
45	282	1
45	309	1
45	320	1
45	333	1
46	22	1
46	120	1
46	143	1
46	146	1
46	154	1
46	161	1
46	163	1
46	173	1
46	174	1
46	175	1
46	177	1
46	179	1
46	183	1
46	185	1
46	190	1
46	193	1
46	200	1
46	200	1
46	213	1
46	214	1
46	218	1
46	218	1
46	220	1
46	221	1
46	227	1
46	230	1
46	230	1
46	231	1
46	232	1
46	234	1
46	237	1
46	238	1
46	247	1
46	249	1
46	251	1
46	256	1
46	258	1
46	260	1
46	262	1
46	267	1
46	268	1
46	280	1
46	282	1
46	289	1
46	292	1
46	295	1
46	313	1
46	317	1
46	318	1
46	324	1
46	328	1
46	351	1
46	360	1
46	372	1
46	403	1
46	424	1
46	436	1
46	460	1
46	574	1
47	82	1
47	97	1
47	110	1
47	126	1
47	130	1
47	130	1
47	134	1
47	135	1
47	136	1
47	145	1
47	146	1
47	148	1
47	151	1
47	152	1
47	153	1
47	153	1
47	153	1
47	158	1
47	158	1
47	160	1
47	160	1
47	161	1
47	162	1
47	165	1
47	166	1
47	167	1
47	169	1
47	169	1
47	170	1
47	170	1
47	175	1
47	177	1
47	177	1
47	178	1
47	178	1
47	183	1
47	183	1
47	185	1
47	185	1
47	187	1
47	190	1
47	191	1
47	194	1
47	205	1
47	220	1
47	239	1
47	246	1
47	259	1
47	294	1
48	61	1
48	115	1
48	135	1
48	140	1
48	143	1
48	147	1
48	156	1
48	156	1
48	158	1
48	161	1
48	162	1
48	163	1
48	167	1
48	170	1
48	176	1
48	177	1
48	177	1
48	180	1
48	181	1
48	181	1
48	181	1
48	182	1
48	183	1
48	184	1
48	186	1
48	188	1
48	190	1
48	201	1
48	204	1
48	205	1
48	205	1
48	205	1
48	209	1
48	210	1
48	210	1
48	211	1
48	212	1
48	212	1
48	216	1
48	224	1
48	225	1
48	226	1
48	226	1
48	230	1
48	230	1
48	236	1
48	237	1
48	240	1
48	240	1
48	241	1
48	244	1
48	247	1
48	260	1
48	265	1
48	268	1
48	279	1
48	340	1
48	431	1
49	79	1
49	118	1
49	128	1
49	142	1
49	142	1
49	143	1
49	145	1
49	148	1
49	150	1
49	150	1
49	151	1
49	152	1
49	158	1
49	160	1
49	163	1
49	164	1
49	165	1
49	166	1
49	166	1
49	167	1
49	170	1
49	175	1
49	177	1
49	179	1
49	179	1
49	181	1
49	183	1
49	184	1
49	185	1
49	188	1
49	190	1
49	190	1
49	193	1
49	196	1
49	204	1
49	205	1
49	207	1
49	217	1
49	219	1
49	225	1
49	236	1
49	240	1
49	242	1
49	243	1
49	243	1
49	247	1
49	256	1
49	287	1
49	287	1
49	334	1
50	99	1
50	119	1
50	133	1
50	133	1
50	146	1
50	148	1
50	153	1
50	154	1
50	154	1
50	156	1
50	159	1
50	160	1
50	161	1
50	164	1
50	165	1
50	168	1
50	171	1
50	172	1
50	173	1
50	176	1
50	179	1
50	180	1
50	183	1
50	190	1
50	191	1
50	192	1
50	195	1
50	197	1
50	213	1
50	215	1
50	215	1
50	220	1
50	222	1
50	235	1
50	239	1
50	247	1
50	258	1
50	265	1
50	292	1
50	320	1
50	321	1
50	322	1
50	328	1
50	329	1
50	337	1
50	343	1
50	364	1
50	403	1
51	66	1
51	69	1
51	79	1
51	88	1
51	107	1
51	114	1
51	114	1
51	115	1
51	116	1
51	118	1
51	123	1
51	124	1
51	128	1
51	129	1
51	133	1
51	135	1
51	137	1
51	139	1
51	147	1
51	147	1
51	148	1
51	148	1
51	150	1
51	155	1
51	155	1
51	157	1
51	158	1
51	159	1
51	163	1
51	176	1
51	178	1
51	184	1
51	188	1
51	189	1
51	201	1
51	203	1
51	204	1
51	205	1
51	205	1
51	213	1
51	215	1
51	219	1
51	220	1
51	222	1
51	222	1
51	237	1
51	242	1
51	244	1
51	252	1
51	274	1
51	274	1
51	295	1
51	301	1
51	321	1
51	372	1
52	84	1
52	117	1
52	128	1
52	130	1
52	131	1
52	132	1
52	132	1
52	133	1
52	137	1
52	140	1
52	152	1
52	153	1
52	156	1
52	158	1
52	159	1
52	161	1
52	164	1
52	165	1
52	165	1
52	166	1
52	166	1
52	167	1
52	168	1
52	169	1
52	170	1
52	173	1
52	173	1
52	174	1
52	174	1
52	175	1
52	177	1
52	187	1
52	193	1
52	195	1
52	197	1
52	199	1
52	199	1
52	201	1
52	202	1
52	203	1
52	205	1
52	212	1
52	216	1
52	217	1
52	221	1
52	234	1
52	256	1
52	273	1
53	44	1
53	73	1
53	75	1
53	82	1
53	94	1
53	105	1
53	124	1
53	125	1
53	126	1
53	126	1
53	131	1
53	134	1
53	137	1
53	143	1
53	149	1
53	149	1
53	152	1
53	154	1
53	154	1
53	158	1
53	160	1
53	163	1
53	164	1
53	175	1
53	176	1
53	183	1
53	186	1
53	189	1
53	201	1
53	203	1
53	216	1
53	217	1
53	221	1
53	234	1
53	238	1
53	247	1
53	252	1
53	264	1
53	264	1
53	276	1
53	297	1
53	325	1
53	353	1
54	44	1
54	67	1
54	72	1
54	72	1
54	85	1
54	90	1
54	107	1
54	109	1
54	137	1
54	139	1
54	142	1
54	148	1
54	153	1
54	161	1
54	162	1
54	164	1
54	166	1
54	169	1
54	175	1
54	176	1
54	178	1
54	180	1
54	183	1
54	184	1
54	185	1
54	186	1
54	187	1
54	189	1
54	190	1
54	194	1
54	195	1
54	195	1
54	196	1
54	200	1
54	200	1
54	200	1
54	203	1
54	213	1
54	214	1
54	217	1
54	219	1
54	224	1
54	226	1
54	235	1
54	236	1
54	244	1
54	247	1
54	251	1
54	254	1
54	255	1
54	256	1
54	277	1
54	278	1
54	297	1
54	299	1
54	299	1
54	310	1
54	316	1
54	509	1
55	27	1
55	41	1
55	80	1
55	103	1
55	114	1
55	115	1
55	119	1
55	121	1
55	128	1
55	129	1
55	130	1
55	130	1
55	135	1
55	136	1
55	137	1
55	144	1
55	144	1
55	144	1
55	148	1
55	149	1
55	151	1
55	152	1
55	159	1
55	162	1
55	162	1
55	164	1
55	166	1
55	169	1
55	169	1
55	170	1
55	170	1
55	172	1
55	173	1
55	179	1
55	179	1
55	179	1
55	183	1
55	183	1
55	187	1
55	188	1
55	191	1
55	191	1
55	193	1
55	193	1
55	194	1
55	194	1
55	207	1
55	207	1
55	216	1
55	224	1
55	230	1
55	232	1
55	240	1
55	241	1
55	243	1
55	254	1
55	262	1
55	308	1
55	336	1
56	51	1
56	132	1
56	135	1
56	144	1
56	144	1
56	146	1
56	149	1
56	151	1
56	154	1
56	163	1
56	165	1
56	168	1
56	168	1
56	172	1
56	174	1
56	174	1
56	177	1
56	187	1
56	190	1
56	191	1
56	191	1
56	196	1
56	198	1
56	200	1
56	202	1
56	202	1
56	203	1
56	206	1
56	207	1
56	207	1
56	210	1
56	212	1
56	217	1
56	221	1
56	223	1
56	232	1
56	234	1
56	237	1
56	239	1
56	239	1
56	239	1
56	241	1
56	242	1
56	244	1
56	246	1
56	250	1
56	253	1
56	263	1
56	293	1
56	293	1
56	303	1
56	319	1
56	324	1
56	385	1
56	400	1
57	36	1
57	65	1
57	79	1
57	93	1
57	110	1
57	113	1
57	115	1
57	117	1
57	122	1
57	128	1
57	129	1
57	132	1
57	133	1
57	135	1
57	138	1
57	142	1
57	142	1
57	144	1
57	144	1
57	147	1
57	150	1
57	151	1
57	152	1
57	154	1
57	154	1
57	158	1
57	159	1
57	161	1
57	165	1
57	166	1
57	170	1
57	170	1
57	174	1
57	179	1
57	186	1
57	199	1
57	199	1
57	202	1
57	211	1
57	211	1
57	215	1
57	216	1
57	218	1
57	218	1
57	218	1
57	220	1
57	221	1
57	229	1
57	231	1
57	239	1
57	241	1
57	242	1
57	248	1
57	329	1
58	103	1
58	128	1
58	148	1
58	149	1
58	161	1
58	169	1
58	173	1
58	180	1
58	183	1
58	185	1
58	186	1
58	189	1
58	192	1
58	194	1
58	198	1
58	208	1
58	211	1
58	211	1
58	213	1
58	222	1
58	224	1
58	231	1
58	234	1
58	234	1
58	237	1
58	241	1
58	247	1
58	251	1
58	251	1
58	252	1
58	254	1
58	257	1
58	258	1
58	259	1
58	261	1
58	263	1
58	270	1
58	282	1
58	287	1
58	294	1
58	294	1
58	295	1
58	298	1
58	310	1
58	313	1
58	314	1
58	320	1
58	321	1
58	327	1
58	340	1
58	355	1
58	384	1
58	386	1
58	397	1
58	486	1
59	87	1
59	96	1
59	97	1
59	116	1
59	129	1
59	134	1
59	140	1
59	143	1
59	145	1
59	146	1
59	146	1
59	148	1
59	152	1
59	154	1
59	160	1
59	160	1
59	161	1
59	163	1
59	177	1
59	179	1
59	183	1
59	187	1
59	188	1
59	191	1
59	193	1
59	198	1
59	199	1
59	200	1
59	201	1
59	201	1
59	204	1
59	205	1
59	205	1
59	207	1
59	209	1
59	218	1
59	220	1
59	223	1
59	223	1
59	224	1
59	224	1
59	226	1
59	226	1
59	229	1
59	232	1
59	235	1
59	237	1
59	247	1
59	251	1
59	253	1
59	257	1
59	262	1
59	273	1
59	275	1
59	277	1
59	292	1
60	119	1
60	120	1
60	123	1
60	130	1
60	142	1
60	143	1
60	145	1
60	151	1
60	153	1
60	155	1
60	155	1
60	160	1
60	162	1
60	163	1
60	165	1
60	169	1
60	173	1
60	178	1
60	178	1
60	181	1
60	181	1
60	184	1
60	189	1
60	193	1
60	194	1
60	195	1
60	204	1
60	208	1
60	212	1
60	213	1
60	234	1
60	236	1
60	238	1
60	243	1
60	249	1
60	303	1
60	734	1
61	124	1
61	129	1
61	151	1
61	158	1
61	160	1
61	164	1
61	167	1
61	169	1
61	172	1
61	178	1
61	180	1
61	182	1
61	183	1
61	188	1
61	189	1
61	189	1
61	190	1
61	192	1
61	192	1
61	193	1
61	198	1
61	198	1
61	199	1
61	200	1
61	202	1
61	206	1
61	221	1
61	225	1
61	228	1
61	229	1
61	229	1
61	232	1
61	235	1
61	237	1
61	238	1
61	242	1
61	244	1
61	245	1
61	250	1
61	252	1
61	263	1
61	272	1
61	272	1
61	275	1
61	279	1
61	284	1
61	286	1
61	289	1
61	295	1
61	354	1
61	377	1
61	523	1
61	530	1
61	543	1
61	617	1
62	148	1
62	150	1
62	153	1
62	159	1
62	162	1
62	167	1
62	170	1
62	173	1
62	176	1
62	178	1
62	182	1
62	182	1
62	184	1
62	185	1
62	185	1
62	191	1
62	192	1
62	204	1
62	210	1
62	211	1
62	212	1
62	216	1
62	218	1
62	220	1
62	225	1
62	228	1
62	230	1
62	231	1
62	235	1
62	245	1
62	246	1
62	253	1
62	254	1
62	260	1
62	263	1
62	266	1
62	270	1
62	274	1
62	276	1
62	288	1
62	289	1
62	298	1
62	298	1
62	302	1
62	304	1
62	307	1
62	308	1
62	313	1
62	319	1
62	323	1
62	331	1
62	338	1
62	340	1
62	349	1
62	376	1
62	487	1
62	510	1
62	766	1
63	23	1
63	80	1
63	106	1
63	106	1
63	111	1
63	119	1
63	132	1
63	133	1
63	137	1
63	142	1
63	145	1
63	146	1
63	146	1
63	147	1
63	147	1
63	154	1
63	157	1
63	157	1
63	159	1
63	159	1
63	161	1
63	162	1
63	167	1
63	170	1
63	176	1
63	177	1
63	177	1
63	178	1
63	180	1
63	181	1
63	184	1
63	187	1
63	188	1
63	191	1
63	193	1
63	200	1
63	200	1
63	201	1
63	203	1
63	220	1
63	223	1
63	227	1
63	228	1
63	233	1
63	233	1
63	238	1
63	269	1
63	278	1
63	332	1
63	366	1
64	63	1
64	68	1
64	82	1
64	88	1
64	99	1
64	102	1
64	110	1
64	120	1
64	125	1
64	129	1
64	134	1
64	135	1
64	138	1
64	139	1
64	145	1
64	146	1
64	147	1
64	150	1
64	153	1
64	153	1
64	155	1
64	155	1
64	156	1
64	156	1
64	162	1
64	166	1
64	167	1
64	170	1
64	174	1
64	178	1
64	181	1
64	183	1
64	183	1
64	184	1
64	184	1
64	186	1
64	188	1
64	188	1
64	188	1
64	195	1
64	201	1
64	205	1
64	210	1
64	212	1
64	213	1
64	228	1
64	229	1
64	236	1
65	114	1
65	116	1
65	125	1
65	127	1
65	129	1
65	137	1
65	137	1
65	138	1
65	139	1
65	140	1
65	141	1
65	143	1
65	145	1
65	150	1
65	152	1
65	153	1
65	156	1
65	162	1
65	162	1
65	163	1
65	164	1
65	168	1
65	172	1
65	175	1
65	188	1
65	189	1
65	190	1
65	191	1
65	197	1
65	199	1
65	201	1
65	201	1
65	203	1
65	209	1
65	213	1
65	237	1
65	242	1
65	256	1
65	263	1
65	263	1
65	273	1
65	275	1
65	278	1
65	290	1
65	327	1
65	345	1
65	523	1
66	97	1
66	98	1
66	125	1
66	128	1
66	139	1
66	140	1
66	145	1
66	146	1
66	149	1
66	150	1
66	154	1
66	154	1
66	158	1
66	160	1
66	163	1
66	166	1
66	166	1
66	166	1
66	167	1
66	169	1
66	170	1
66	177	1
66	183	1
66	190	1
66	192	1
66	194	1
66	197	1
66	198	1
66	200	1
66	202	1
66	203	1
66	204	1
66	205	1
66	206	1
66	210	1
66	212	1
66	218	1
66	220	1
66	220	1
66	222	1
66	226	1
66	234	1
66	235	1
66	237	1
66	239	1
66	239	1
66	274	1
66	329	1
66	351	1
67	22	1
67	26	1
67	49	1
67	56	1
67	59	1
67	85	1
67	100	1
67	113	1
67	136	1
67	138	1
67	140	1
67	145	1
67	149	1
67	153	1
67	157	1
67	157	1
67	157	1
67	162	1
67	162	1
67	162	1
67	163	1
67	163	1
67	164	1
67	165	1
67	166	1
67	167	1
67	175	1
67	176	1
67	178	1
67	179	1
67	184	1
67	188	1
67	193	1
67	194	1
67	201	1
67	202	1
67	205	1
67	209	1
67	219	1
67	219	1
67	222	1
67	224	1
67	241	1
67	261	1
67	261	1
67	294	1
67	297	1
67	309	1
68	42	1
68	45	1
68	59	1
68	83	1
68	95	1
68	120	1
68	128	1
68	129	1
68	131	1
68	140	1
68	144	1
68	145	1
68	145	1
68	148	1
68	149	1
68	151	1
68	153	1
68	156	1
68	157	1
68	161	1
68	161	1
68	162	1
68	163	1
68	163	1
68	167	1
68	167	1
68	168	1
68	173	1
68	186	1
68	189	1
68	202	1
68	206	1
68	206	1
68	208	1
68	210	1
68	214	1
68	218	1
68	218	1
68	220	1
68	222	1
68	226	1
68	229	1
68	231	1
68	232	1
68	235	1
68	235	1
68	239	1
68	242	1
68	252	1
68	278	1
68	281	1
68	290	1
68	295	1
68	328	1
68	368	1
68	395	1
69	62	1
69	64	1
69	78	1
69	86	1
69	88	1
69	101	1
69	102	1
69	128	1
69	141	1
69	148	1
69	151	1
69	152	1
69	156	1
69	160	1
69	178	1
69	183	1
69	185	1
69	190	1
69	191	1
69	192	1
69	192	1
69	193	1
69	206	1
69	208	1
69	211	1
69	212	1
69	214	1
69	219	1
69	219	1
69	220	1
69	220	1
69	223	1
69	224	1
69	224	1
69	228	1
69	229	1
69	232	1
69	233	1
69	234	1
69	235	1
69	240	1
69	240	1
69	243	1
69	244	1
69	251	1
69	254	1
69	257	1
69	266	1
69	269	1
69	281	1
69	292	1
69	302	1
69	335	1
69	346	1
69	419	1
69	431	1
69	456	1
69	481	1
69	814	1
70	47	1
70	100	1
70	125	1
70	127	1
70	138	1
70	139	1
70	141	1
70	142	1
70	147	1
70	148	1
70	158	1
70	164	1
70	172	1
70	178	1
70	179	1
70	179	1
70	180	1
70	185	1
70	187	1
70	196	1
70	201	1
70	201	1
70	205	1
70	206	1
70	208	1
70	211	1
70	213	1
70	215	1
70	217	1
70	218	1
70	218	1
70	219	1
70	221	1
70	229	1
70	234	1
70	249	1
70	255	1
70	256	1
70	266	1
70	270	1
70	275	1
70	280	1
70	282	1
70	288	1
70	297	1
70	306	1
70	307	1
70	334	1
70	348	1
70	420	1
71	32	1
71	85	1
71	97	1
71	101	1
71	112	1
71	113	1
71	136	1
71	140	1
71	144	1
71	146	1
71	154	1
71	158	1
71	159	1
71	162	1
71	167	1
71	167	1
71	168	1
71	169	1
71	169	1
71	171	1
71	171	1
71	174	1
71	175	1
71	177	1
71	177	1
71	180	1
71	180	1
71	182	1
71	186	1
71	190	1
71	197	1
71	198	1
71	204	1
71	207	1
71	221	1
71	229	1
71	236	1
71	242	1
71	249	1
71	251	1
71	257	1
71	257	1
71	258	1
71	261	1
71	264	1
71	266	1
71	286	1
71	290	1
71	294	1
71	297	1
71	321	1
71	333	1
71	335	1
71	337	1
71	342	1
71	379	1
71	428	1
72	42	1
72	60	1
72	78	1
72	79	1
72	105	1
72	108	1
72	109	1
72	118	1
72	118	1
72	123	1
72	135	1
72	143	1
72	151	1
72	151	1
72	155	1
72	156	1
72	160	1
72	163	1
72	163	1
72	167	1
72	175	1
72	181	1
72	183	1
72	188	1
72	192	1
72	193	1
72	193	1
72	195	1
72	200	1
72	205	1
72	210	1
72	218	1
72	220	1
72	222	1
72	223	1
72	226	1
72	227	1
72	229	1
72	234	1
72	236	1
72	237	1
72	239	1
72	241	1
72	242	1
72	243	1
72	243	1
72	243	1
72	245	1
72	245	1
72	246	1
72	250	1
72	251	1
72	267	1
72	272	1
72	290	1
72	293	1
72	316	1
72	334	1
72	361	1
72	390	1
73	134	1
73	140	1
73	151	1
73	155	1
73	158	1
73	164	1
73	165	1
73	165	1
73	170	1
73	170	1
73	175	1
73	182	1
73	182	1
73	190	1
73	195	1
73	204	1
73	209	1
73	209	1
73	211	1
73	214	1
73	220	1
73	226	1
73	229	1
73	229	1
73	230	1
73	230	1
73	234	1
73	237	1
73	238	1
73	240	1
73	240	1
73	252	1
73	254	1
73	257	1
73	257	1
73	276	1
73	283	1
73	286	1
73	304	1
73	327	1
73	337	1
73	340	1
73	364	1
73	368	1
73	454	1
73	473	1
73	522	1
73	653	1
73	718	1
74	68	1
74	71	1
74	108	1
74	131	1
74	134	1
74	136	1
74	138	1
74	142	1
74	147	1
74	148	1
74	150	1
74	152	1
74	162	1
74	164	1
74	167	1
74	169	1
74	171	1
74	171	1
74	174	1
74	176	1
74	177	1
74	186	1
74	190	1
74	195	1
74	198	1
74	198	1
74	200	1
74	208	1
74	210	1
74	212	1
74	217	1
74	223	1
74	224	1
74	227	1
74	234	1
74	235	1
74	238	1
74	242	1
74	243	1
74	251	1
74	253	1
74	264	1
74	273	1
74	288	1
74	289	1
74	297	1
74	310	1
74	323	1
74	335	1
74	351	1
75	30	1
75	31	1
75	32	1
75	36	1
75	53	1
75	63	1
75	67	1
75	69	1
75	104	1
75	104	1
75	104	1
75	105	1
75	112	1
75	113	1
75	113	1
75	117	1
75	119	1
75	119	1
75	126	1
75	127	1
75	127	1
75	128	1
75	130	1
75	131	1
75	131	1
75	133	1
75	134	1
75	134	1
75	139	1
75	139	1
75	143	1
75	144	1
75	145	1
75	145	1
75	148	1
75	150	1
75	154	1
75	155	1
75	157	1
75	159	1
75	159	1
75	161	1
75	165	1
75	169	1
75	169	1
75	169	1
75	174	1
75	187	1
75	190	1
75	193	1
75	197	1
75	198	1
75	201	1
75	204	1
75	216	1
75	229	1
75	229	1
75	307	1
75	339	1
75	357	1
76	112	1
76	118	1
76	135	1
76	143	1
76	152	1
76	155	1
76	171	1
76	175	1
76	184	1
76	189	1
76	200	1
76	200	1
76	200	1
76	204	1
76	207	1
76	214	1
76	214	1
76	216	1
76	218	1
76	218	1
76	222	1
76	233	1
76	234	1
76	236	1
76	250	1
76	257	1
76	260	1
76	264	1
76	267	1
76	269	1
76	270	1
76	271	1
76	271	1
76	272	1
76	285	1
76	289	1
76	346	1
76	361	1
76	362	1
77	125	1
77	128	1
77	131	1
77	136	1
77	137	1
77	138	1
77	143	1
77	148	1
77	150	1
77	158	1
77	161	1
77	161	1
77	165	1
77	170	1
77	177	1
77	178	1
77	183	1
77	184	1
77	187	1
77	187	1
77	188	1
77	188	1
77	188	1
77	190	1
77	190	1
77	191	1
77	196	1
77	197	1
77	198	1
77	199	1
77	200	1
77	204	1
77	206	1
77	210	1
77	210	1
77	224	1
77	225	1
77	229	1
77	239	1
77	245	1
77	246	1
77	253	1
77	262	1
77	266	1
77	270	1
77	277	1
77	277	1
77	337	1
77	384	1
77	409	1
78	125	1
78	133	1
78	135	1
78	140	1
78	140	1
78	142	1
78	147	1
78	148	1
78	152	1
78	152	1
78	153	1
78	154	1
78	157	1
78	158	1
78	163	1
78	166	1
78	167	1
78	170	1
78	170	1
78	171	1
78	173	1
78	174	1
78	176	1
78	177	1
78	188	1
78	189	1
78	195	1
78	196	1
78	196	1
78	197	1
78	199	1
78	201	1
78	201	1
78	206	1
78	208	1
78	208	1
78	209	1
78	209	1
78	211	1
78	216	1
78	217	1
78	236	1
78	238	1
78	251	1
78	265	1
78	269	1
78	338	1
79	35	1
79	48	1
79	51	1
79	81	1
79	106	1
79	125	1
79	132	1
79	134	1
79	138	1
79	140	1
79	143	1
79	143	1
79	144	1
79	145	1
79	146	1
79	147	1
79	148	1
79	148	1
79	150	1
79	153	1
79	154	1
79	154	1
79	155	1
79	155	1
79	156	1
79	157	1
79	158	1
79	159	1
79	160	1
79	160	1
79	161	1
79	162	1
79	165	1
79	165	1
79	165	1
79	167	1
79	169	1
79	170	1
79	174	1
79	175	1
79	176	1
79	183	1
79	184	1
79	209	1
79	226	1
79	227	1
79	245	1
79	253	1
79	253	1
79	261	1
79	374	1
80	33	1
80	46	1
80	47	1
80	121	1
80	121	1
80	137	1
80	140	1
80	143	1
80	144	1
80	155	1
80	155	1
80	158	1
80	159	1
80	159	1
80	159	1
80	159	1
80	161	1
80	165	1
80	169	1
80	171	1
80	172	1
80	173	1
80	177	1
80	179	1
80	180	1
80	181	1
80	185	1
80	186	1
80	187	1
80	187	1
80	191	1
80	193	1
80	201	1
80	203	1
80	206	1
80	207	1
80	210	1
80	216	1
80	218	1
80	223	1
80	226	1
80	252	1
80	253	1
80	256	1
80	266	1
80	293	1
80	301	1
81	84	1
81	90	1
81	107	1
81	135	1
81	137	1
81	137	1
81	150	1
81	150	1
81	151	1
81	151	1
81	151	1
81	153	1
81	154	1
81	155	1
81	155	1
81	159	1
81	162	1
81	162	1
81	163	1
81	164	1
81	164	1
81	164	1
81	166	1
81	168	1
81	168	1
81	170	1
81	170	1
81	172	1
81	173	1
81	180	1
81	180	1
81	180	1
81	185	1
81	196	1
81	196	1
81	197	1
81	198	1
81	200	1
81	202	1
81	203	1
81	206	1
81	206	1
81	216	1
81	224	1
81	225	1
81	230	1
81	231	1
81	250	1
81	251	1
81	255	1
81	260	1
81	275	1
81	293	1
81	305	1
81	478	1
82	76	1
82	83	1
82	85	1
82	91	1
82	91	1
82	93	1
82	96	1
82	97	1
82	103	1
82	106	1
82	110	1
82	117	1
82	129	1
82	131	1
82	132	1
82	136	1
82	143	1
82	144	1
82	145	1
82	147	1
82	149	1
82	150	1
82	153	1
82	158	1
82	158	1
82	161	1
82	163	1
82	166	1
82	168	1
82	170	1
82	171	1
82	176	1
82	178	1
82	178	1
82	181	1
82	192	1
82	195	1
82	196	1
82	198	1
82	199	1
82	201	1
82	209	1
82	212	1
82	216	1
82	218	1
82	219	1
82	220	1
82	229	1
82	234	1
82	235	1
82	239	1
82	241	1
82	253	1
82	259	1
82	262	1
83	56	1
83	98	1
83	126	1
83	132	1
83	136	1
83	136	1
83	137	1
83	138	1
83	139	1
83	139	1
83	139	1
83	141	1
83	145	1
83	145	1
83	146	1
83	151	1
83	151	1
83	151	1
83	154	1
83	155	1
83	156	1
83	157	1
83	158	1
83	167	1
83	170	1
83	170	1
83	171	1
83	173	1
83	174	1
83	174	1
83	175	1
83	188	1
83	190	1
83	194	1
83	195	1
83	201	1
83	201	1
83	202	1
83	202	1
83	212	1
83	212	1
83	222	1
83	223	1
83	228	1
83	231	1
83	233	1
83	233	1
83	233	1
83	235	1
83	235	1
83	238	1
83	247	1
83	253	1
83	257	1
83	262	1
83	267	1
83	289	1
83	339	1
84	93	1
84	107	1
84	110	1
84	121	1
84	134	1
84	141	1
84	151	1
84	152	1
84	153	1
84	155	1
84	158	1
84	158	1
84	162	1
84	162	1
84	167	1
84	168	1
84	168	1
84	171	1
84	174	1
84	178	1
84	179	1
84	184	1
84	191	1
84	194	1
84	197	1
84	199	1
84	202	1
84	202	1
84	203	1
84	204	1
84	205	1
84	207	1
84	212	1
84	214	1
84	218	1
84	220	1
84	225	1
84	225	1
84	228	1
84	237	1
84	237	1
84	240	1
84	244	1
84	245	1
84	263	1
84	265	1
84	266	1
84	274	1
84	274	1
84	274	1
84	283	1
84	293	1
84	293	1
85	71	1
85	72	1
85	77	1
85	93	1
85	115	1
85	132	1
85	133	1
85	134	1
85	136	1
85	141	1
85	146	1
85	152	1
85	154	1
85	157	1
85	159	1
85	170	1
85	170	1
85	171	1
85	175	1
85	182	1
85	184	1
85	193	1
85	206	1
85	211	1
85	211	1
85	214	1
85	218	1
85	218	1
85	219	1
85	233	1
85	236	1
85	248	1
85	269	1
85	272	1
85	284	1
85	288	1
85	305	1
85	324	1
85	326	1
85	384	1
85	391	1
86	52	1
86	62	1
86	75	1
86	123	1
86	150	1
86	152	1
86	153	1
86	159	1
86	160	1
86	166	1
86	166	1
86	168	1
86	170	1
86	171	1
86	171	1
86	172	1
86	173	1
86	173	1
86	174	1
86	174	1
86	176	1
86	177	1
86	178	1
86	178	1
86	178	1
86	183	1
86	185	1
86	186	1
86	195	1
86	205	1
86	208	1
86	208	1
86	214	1
86	220	1
86	222	1
86	222	1
86	224	1
86	226	1
86	226	1
86	227	1
86	228	1
86	228	1
86	229	1
86	230	1
86	232	1
86	236	1
86	239	1
86	260	1
86	266	1
86	266	1
86	267	1
86	288	1
86	301	1
86	302	1
86	332	1
86	342	1
86	347	1
86	365	1
87	93	1
87	102	1
87	106	1
87	113	1
87	130	1
87	149	1
87	150	1
87	153	1
87	154	1
87	154	1
87	155	1
87	156	1
87	158	1
87	162	1
87	165	1
87	168	1
87	169	1
87	171	1
87	172	1
87	175	1
87	186	1
87	188	1
87	190	1
87	192	1
87	194	1
87	197	1
87	197	1
87	200	1
87	201	1
87	203	1
87	204	1
87	205	1
87	206	1
87	207	1
87	209	1
87	210	1
87	217	1
87	224	1
87	226	1
87	226	1
87	230	1
87	232	1
87	236	1
87	240	1
87	241	1
87	247	1
87	248	1
87	249	1
87	261	1
87	262	1
87	311	1
87	336	1
87	338	1
88	115	1
88	131	1
88	147	1
88	152	1
88	163	1
88	178	1
88	184	1
88	190	1
88	190	1
88	194	1
88	203	1
88	207	1
88	210	1
88	210	1
88	212	1
88	217	1
88	219	1
88	221	1
88	225	1
88	229	1
88	229	1
88	230	1
88	231	1
88	235	1
88	235	1
88	236	1
88	238	1
88	239	1
88	242	1
88	254	1
88	257	1
88	261	1
88	262	1
88	265	1
88	277	1
88	288	1
88	293	1
88	308	1
88	313	1
88	321	1
88	332	1
88	352	1
88	362	1
88	363	1
88	408	1
88	646	1
89	29	1
89	111	1
89	117	1
89	119	1
89	124	1
89	124	1
89	128	1
89	130	1
89	136	1
89	138	1
89	138	1
89	150	1
89	151	1
89	155	1
89	160	1
89	169	1
89	170	1
89	171	1
89	189	1
89	190	1
89	206	1
89	207	1
89	208	1
89	211	1
89	211	1
89	216	1
89	221	1
89	221	1
89	225	1
89	225	1
89	227	1
89	233	1
89	235	1
89	242	1
89	244	1
89	245	1
89	257	1
89	266	1
89	270	1
89	278	1
89	285	1
89	292	1
89	293	1
89	299	1
89	300	1
89	309	1
89	330	1
89	345	1
89	347	1
89	354	1
89	373	1
89	396	1
89	397	1
89	410	1
89	416	1
89	421	1
89	607	1
90	121	1
90	146	1
90	149	1
90	150	1
90	151	1
90	160	1
90	168	1
90	169	1
90	170	1
90	174	1
90	175	1
90	175	1
90	175	1
90	177	1
90	180	1
90	193	1
90	193	1
90	198	1
90	204	1
90	208	1
90	218	1
90	224	1
90	230	1
90	233	1
90	234	1
90	234	1
90	235	1
90	238	1
90	242	1
90	247	1
90	248	1
90	249	1
90	249	1
90	249	1
90	250	1
90	253	1
90	259	1
90	261	1
90	264	1
90	268	1
90	269	1
90	274	1
90	276	1
90	277	1
90	283	1
90	283	1
90	292	1
90	292	1
90	298	1
90	317	1
90	349	1
90	375	1
90	425	1
90	450	1
90	474	1
91	95	1
91	99	1
91	132	1
91	136	1
91	141	1
91	146	1
91	149	1
91	159	1
91	161	1
91	161	1
91	164	1
91	165	1
91	166	1
91	166	1
91	173	1
91	176	1
91	177	1
91	178	1
91	181	1
91	190	1
91	192	1
91	199	1
91	199	1
91	200	1
91	200	1
91	202	1
91	208	1
91	211	1
91	214	1
91	214	1
91	215	1
91	222	1
91	222	1
91	224	1
91	225	1
91	226	1
91	228	1
91	234	1
91	236	1
91	247	1
91	263	1
91	263	1
91	268	1
91	289	1
91	293	1
91	294	1
91	295	1
91	316	1
91	317	1
91	367	1
91	380	1
91	387	1
92	88	1
92	97	1
92	99	1
92	142	1
92	152	1
92	158	1
92	164	1
92	168	1
92	177	1
92	178	1
92	181	1
92	183	1
92	186	1
92	195	1
92	205	1
92	208	1
92	210	1
92	214	1
92	216	1
92	219	1
92	220	1
92	220	1
92	223	1
92	224	1
92	225	1
92	229	1
92	230	1
92	236	1
92	246	1
92	253	1
92	254	1
92	258	1
92	261	1
92	262	1
92	264	1
92	265	1
92	272	1
92	279	1
92	331	1
92	360	1
93	83	1
93	92	1
93	94	1
93	101	1
93	112	1
93	116	1
93	119	1
93	124	1
93	133	1
93	145	1
93	146	1
93	147	1
93	150	1
93	152	1
93	153	1
93	153	1
93	155	1
93	164	1
93	168	1
93	169	1
93	172	1
93	172	1
93	174	1
93	175	1
93	179	1
93	179	1
93	181	1
93	203	1
93	203	1
93	207	1
93	212	1
93	212	1
93	214	1
93	220	1
93	227	1
93	231	1
93	239	1
93	241	1
93	246	1
93	254	1
93	261	1
93	281	1
93	282	1
93	290	1
93	302	1
93	306	1
93	311	1
93	315	1
93	380	1
94	70	1
94	78	1
94	96	1
94	124	1
94	130	1
94	140	1
94	142	1
94	145	1
94	147	1
94	148	1
94	163	1
94	164	1
94	164	1
94	166	1
94	166	1
94	167	1
94	167	1
94	169	1
94	171	1
94	173	1
94	173	1
94	175	1
94	176	1
94	178	1
94	179	1
94	179	1
94	184	1
94	185	1
94	189	1
94	191	1
94	194	1
94	197	1
94	199	1
94	204	1
94	206	1
94	206	1
94	209	1
94	218	1
94	223	1
94	224	1
94	226	1
94	231	1
94	234	1
94	237	1
94	245	1
94	248	1
94	256	1
94	268	1
94	272	1
94	311	1
94	324	1
94	334	1
94	366	1
94	381	1
95	27	1
95	60	1
95	65	1
95	70	1
95	77	1
95	87	1
95	96	1
95	102	1
95	106	1
95	112	1
95	119	1
95	125	1
95	132	1
95	136	1
95	139	1
95	140	1
95	142	1
95	148	1
95	154	1
95	155	1
95	156	1
95	162	1
95	164	1
95	165	1
95	167	1
95	168	1
95	168	1
95	169	1
95	169	1
95	170	1
95	170	1
95	175	1
95	179	1
95	180	1
95	182	1
95	191	1
95	194	1
95	202	1
95	206	1
95	206	1
95	207	1
95	210	1
95	212	1
95	214	1
95	215	1
95	220	1
95	222	1
95	236	1
95	240	1
95	251	1
95	258	1
95	259	1
95	263	1
95	292	1
95	293	1
95	302	1
95	319	1
95	360	1
96	63	1
96	124	1
96	125	1
96	137	1
96	143	1
96	148	1
96	149	1
96	158	1
96	161	1
96	164	1
96	165	1
96	167	1
96	168	1
96	171	1
96	174	1
96	182	1
96	185	1
96	186	1
96	186	1
96	189	1
96	191	1
96	196	1
96	200	1
96	200	1
96	202	1
96	203	1
96	204	1
96	204	1
96	208	1
96	216	1
96	219	1
96	226	1
96	229	1
96	232	1
96	236	1
96	239	1
96	241	1
96	242	1
96	244	1
96	249	1
96	254	1
96	254	1
96	255	1
96	256	1
96	261	1
96	267	1
96	272	1
96	273	1
96	282	1
96	294	1
96	301	1
96	308	1
96	324	1
96	330	1
96	337	1
96	352	1
96	380	1
96	413	1
96	437	1
97	97	1
97	124	1
97	137	1
97	140	1
97	156	1
97	157	1
97	160	1
97	173	1
97	176	1
97	176	1
97	177	1
97	178	1
97	182	1
97	186	1
97	189	1
97	191	1
97	192	1
97	193	1
97	195	1
97	205	1
97	206	1
97	208	1
97	208	1
97	216	1
97	221	1
97	221	1
97	222	1
97	223	1
97	234	1
97	241	1
97	243	1
97	244	1
97	246	1
97	249	1
97	256	1
97	257	1
97	265	1
97	273	1
97	273	1
97	276	1
97	285	1
97	290	1
97	293	1
97	294	1
97	295	1
97	296	1
97	298	1
97	305	1
97	317	1
97	408	1
97	431	1
98	41	1
98	79	1
98	84	1
98	100	1
98	108	1
98	122	1
98	132	1
98	144	1
98	148	1
98	150	1
98	151	1
98	152	1
98	152	1
98	153	1
98	153	1
98	155	1
98	158	1
98	161	1
98	163	1
98	164	1
98	165	1
98	165	1
98	166	1
98	167	1
98	168	1
98	168	1
98	169	1
98	170	1
98	170	1
98	171	1
98	172	1
98	173	1
98	175	1
98	179	1
98	181	1
98	182	1
98	188	1
98	188	1
98	189	1
98	192	1
98	195	1
98	196	1
98	199	1
98	199	1
98	199	1
98	201	1
98	215	1
98	219	1
98	236	1
98	245	1
98	249	1
98	267	1
99	90	1
99	109	1
99	129	1
99	143	1
99	145	1
99	145	1
99	146	1
99	147	1
99	152	1
99	157	1
99	160	1
99	161	1
99	165	1
99	168	1
99	170	1
99	178	1
99	180	1
99	183	1
99	186	1
99	189	1
99	193	1
99	196	1
99	198	1
99	198	1
99	198	1
99	201	1
99	201	1
99	203	1
99	212	1
99	213	1
99	217	1
99	219	1
99	222	1
99	232	1
99	234	1
99	238	1
99	239	1
99	243	1
99	256	1
99	259	1
99	270	1
99	279	1
99	281	1
99	285	1
99	302	1
99	317	1
99	325	1
99	331	1
100	58	1
100	59	1
100	89	1
100	91	1
100	112	1
100	114	1
100	124	1
100	124	1
100	133	1
100	133	1
100	135	1
100	135	1
100	146	1
100	148	1
100	148	1
100	150	1
100	150	1
100	151	1
100	153	1
100	154	1
100	158	1
100	161	1
100	161	1
100	162	1
100	164	1
100	165	1
100	165	1
100	168	1
100	171	1
100	172	1
100	173	1
100	176	1
100	177	1
100	180	1
100	184	1
100	184	1
100	185	1
100	192	1
100	196	1
100	197	1
100	198	1
100	202	1
100	206	1
100	207	1
100	208	1
100	219	1
100	224	1
100	225	1
100	226	1
100	228	1
100	232	1
100	250	1
100	258	1
100	263	1
100	268	1
100	293	1
100	360	1
101	47	1
101	92	1
101	94	1
101	108	1
101	116	1
101	126	1
101	131	1
101	138	1
101	139	1
101	140	1
101	142	1
101	145	1
101	153	1
101	155	1
101	156	1
101	156	1
101	156	1
101	161	1
101	164	1
101	166	1
101	167	1
101	167	1
101	171	1
101	172	1
101	176	1
101	177	1
101	177	1
101	188	1
101	198	1
101	199	1
101	201	1
101	204	1
101	205	1
101	207	1
101	208	1
101	209	1
101	217	1
101	218	1
101	219	1
101	222	1
101	223	1
101	225	1
101	228	1
101	231	1
101	232	1
101	236	1
101	242	1
101	248	1
101	249	1
101	249	1
101	275	1
101	277	1
101	306	1
101	317	1
101	480	1
102	115	1
102	132	1
102	133	1
102	139	1
102	141	1
102	143	1
102	144	1
102	145	1
102	147	1
102	147	1
102	152	1
102	154	1
102	159	1
102	167	1
102	168	1
102	169	1
102	169	1
102	171	1
102	172	1
102	179	1
102	181	1
102	185	1
102	186	1
102	187	1
102	188	1
102	189	1
102	189	1
102	191	1
102	195	1
102	197	1
102	197	1
102	205	1
102	209	1
102	209	1
102	212	1
102	213	1
102	221	1
102	237	1
102	246	1
102	276	1
102	289	1
103	140	1
103	152	1
103	154	1
103	159	1
103	160	1
103	161	1
103	169	1
103	171	1
103	175	1
103	178	1
103	178	1
103	178	1
103	178	1
103	180	1
103	184	1
103	192	1
103	199	1
103	202	1
103	205	1
103	206	1
103	206	1
103	207	1
103	207	1
103	208	1
103	208	1
103	214	1
103	215	1
103	227	1
103	230	1
103	230	1
103	231	1
103	231	1
103	235	1
103	236	1
103	236	1
103	238	1
103	243	1
103	244	1
103	245	1
103	246	1
103	249	1
103	249	1
103	251	1
103	254	1
103	256	1
103	257	1
103	261	1
103	261	1
103	279	1
103	286	1
103	287	1
103	297	1
103	302	1
103	302	1
103	312	1
103	328	1
103	342	1
103	359	1
103	373	1
103	399	1
104	69	1
104	91	1
104	116	1
104	116	1
104	123	1
104	126	1
104	126	1
104	137	1
104	146	1
104	149	1
104	149	1
104	150	1
104	155	1
104	156	1
104	157	1
104	157	1
104	162	1
104	167	1
104	171	1
104	178	1
104	180	1
104	182	1
104	189	1
104	196	1
104	199	1
104	204	1
104	217	1
104	218	1
104	218	1
104	219	1
104	220	1
104	223	1
104	226	1
104	232	1
104	233	1
104	236	1
104	237	1
104	237	1
104	237	1
104	242	1
104	243	1
104	251	1
104	252	1
104	255	1
104	264	1
104	269	1
104	280	1
104	282	1
104	284	1
104	287	1
104	295	1
104	316	1
104	322	1
104	349	1
104	377	1
104	407	1
104	487	1
104	522	1
104	789	1
1	94	2
1	121	2
1	121	2
1	132	2
1	135	2
1	139	2
1	140	2
1	142	2
1	152	2
1	214	2
1	164	2
1	214	2
1	164	2
1	165	2
1	217	2
1	218	2
1	169	2
1	169	2
1	172	2
1	222	2
1	224	2
1	182	2
1	185	2
1	185	2
1	236	2
1	236	2
1	243	2
1	245	2
1	197	2
1	248	2
1	250	2
1	254	2
1	255	2
1	207	2
1	257	2
1	211	2
1	262	2
1	212	2
1	265	2
1	274	2
1	230	2
1	297	2
1	305	2
1	326	2
1	341	2
1	446	2
2	53	2
2	111	2
2	131	2
2	132	2
2	133	2
2	149	2
2	162	2
2	169	2
2	170	2
2	172	2
2	174	2
2	238	2
2	240	2
2	194	2
2	195	2
2	245	2
2	197	2
2	198	2
2	257	2
2	257	2
2	259	2
2	216	2
2	217	2
2	267	2
2	269	2
2	223	2
2	223	2
2	225	2
2	282	2
2	284	2
2	235	2
2	237	2
2	242	2
2	247	2
2	248	2
2	301	2
2	253	2
2	259	2
2	260	2
2	261	2
2	266	2
2	328	2
2	338	2
2	339	2
2	290	2
2	293	2
2	355	2
2	322	2
2	355	2
2	406	2
2	414	2
2	475	2
2	447	2
2	516	2
2	556	2
3	53	2
3	81	2
3	93	2
3	95	2
3	121	2
3	131	2
3	134	2
3	156	2
3	157	2
3	160	2
3	162	2
3	164	2
3	169	2
3	171	2
3	179	2
3	180	2
3	181	2
3	185	2
3	187	2
3	238	2
3	191	2
3	246	2
3	252	2
3	205	2
3	259	2
3	267	2
3	274	2
3	276	2
3	278	2
3	231	2
3	234	2
3	287	2
3	287	2
3	237	2
3	240	2
3	241	2
3	296	2
3	248	2
3	299	2
3	315	2
3	319	2
3	320	2
3	328	2
3	314	2
3	371	2
3	353	2
3	354	2
3	356	2
3	444	2
3	445	2
3	498	2
3	501	2
4	112	2
4	129	2
4	136	2
4	141	2
4	144	2
4	145	2
4	148	2
4	149	2
4	150	2
4	200	2
4	206	2
4	207	2
4	211	2
4	161	2
4	214	2
4	164	2
4	164	2
4	216	2
4	218	2
4	169	2
4	219	2
4	173	2
4	176	2
4	226	2
4	179	2
4	181	2
4	184	2
4	185	2
4	187	2
4	190	2
4	240	2
4	249	2
4	263	2
4	216	2
4	217	2
4	219	2
4	273	2
4	224	2
4	226	2
4	229	2
4	235	2
4	244	2
4	299	2
4	257	2
4	259	2
4	325	2
4	284	2
4	346	2
4	357	2
4	365	2
5	114	2
5	143	2
5	146	2
5	154	2
5	209	2
5	221	2
5	171	2
5	227	2
5	182	2
5	186	2
5	237	2
5	243	2
5	245	2
5	253	2
5	261	2
5	262	2
5	262	2
5	266	2
5	219	2
5	221	2
5	272	2
5	275	2
5	279	2
5	232	2
5	235	2
5	285	2
5	236	2
5	239	2
5	289	2
5	290	2
5	290	2
5	291	2
5	250	2
5	251	2
5	301	2
5	308	2
5	261	2
5	262	2
5	312	2
5	264	2
5	265	2
5	318	2
5	319	2
5	325	2
5	325	2
5	327	2
5	341	2
5	316	2
5	328	2
5	328	2
5	384	2
5	355	2
5	357	2
5	410	2
5	457	2
5	411	2
6	54	2
6	54	2
6	83	2
6	103	2
6	108	2
6	112	2
6	113	2
6	131	2
6	134	2
6	135	2
6	146	2
6	146	2
6	157	2
6	169	2
6	220	2
6	175	2
6	176	2
6	190	2
6	246	2
6	197	2
6	197	2
6	249	2
6	203	2
6	255	2
6	207	2
6	213	2
6	267	2
6	270	2
6	222	2
6	275	2
6	283	2
6	290	2
6	244	2
6	245	2
6	248	2
6	305	2
6	306	2
6	260	2
6	261	2
6	262	2
6	279	2
6	279	2
6	333	2
6	334	2
6	339	2
6	339	2
6	292	2
6	296	2
6	347	2
6	301	2
6	311	2
6	373	2
6	381	2
6	411	2
6	413	2
6	439	2
6	478	2
6	615	2
7	67	2
7	100	2
7	136	2
7	141	2
7	144	2
7	146	2
7	148	2
7	152	2
7	155	2
7	156	2
7	159	2
7	163	2
7	168	2
7	171	2
7	173	2
7	179	2
7	188	2
7	189	2
7	190	2
7	193	2
7	244	2
7	195	2
7	199	2
7	200	2
7	200	2
7	254	2
7	255	2
7	257	2
7	208	2
7	208	2
7	267	2
7	220	2
7	224	2
7	230	2
7	231	2
7	281	2
7	281	2
7	284	2
7	285	2
7	289	2
7	241	2
7	292	2
7	249	2
7	299	2
7	249	2
7	300	2
7	263	2
7	265	2
7	277	2
7	283	2
7	288	2
7	350	2
7	358	2
7	321	2
7	380	2
7	331	2
7	362	2
8	63	2
8	103	2
8	116	2
8	117	2
8	131	2
8	132	2
8	140	2
8	142	2
8	149	2
8	149	2
8	151	2
8	154	2
8	154	2
8	158	2
8	159	2
8	161	2
8	162	2
8	162	2
8	162	2
8	163	2
8	165	2
8	166	2
8	168	2
8	230	2
8	187	2
8	238	2
8	239	2
8	192	2
8	244	2
8	197	2
8	197	2
8	248	2
8	249	2
8	253	2
8	256	2
8	211	2
8	213	2
8	214	2
8	217	2
8	269	2
8	275	2
8	229	2
8	240	2
8	241	2
8	241	2
8	243	2
8	244	2
8	249	2
8	257	2
8	313	2
8	274	2
8	312	2
8	378	2
8	433	2
8	441	2
9	57	2
9	89	2
9	90	2
9	112	2
9	114	2
9	115	2
9	119	2
9	133	2
9	135	2
9	136	2
9	139	2
9	146	2
9	198	2
9	201	2
9	202	2
9	153	2
9	203	2
9	203	2
9	159	2
9	162	2
9	214	2
9	216	2
9	167	2
9	217	2
9	176	2
9	228	2
9	231	2
9	182	2
9	232	2
9	184	2
9	191	2
9	245	2
9	245	2
9	200	2
9	201	2
9	251	2
9	201	2
9	252	2
9	206	2
9	256	2
9	207	2
9	259	2
9	263	2
9	216	2
9	267	2
9	223	2
9	276	2
9	276	2
9	277	2
9	277	2
9	228	2
9	238	2
9	244	2
9	302	2
9	256	2
9	262	2
9	334	2
9	286	2
10	78	2
10	123	2
10	128	2
10	130	2
10	132	2
10	138	2
10	141	2
10	143	2
10	143	2
10	144	2
10	144	2
10	144	2
10	145	2
10	145	2
10	146	2
10	150	2
10	152	2
10	202	2
10	202	2
10	155	2
10	161	2
10	211	2
10	216	2
10	216	2
10	217	2
10	167	2
10	168	2
10	220	2
10	170	2
10	228	2
10	229	2
10	230	2
10	180	2
10	183	2
10	234	2
10	184	2
10	237	2
10	189	2
10	193	2
10	197	2
10	200	2
10	201	2
10	203	2
10	208	2
10	209	2
10	260	2
10	264	2
10	214	2
10	216	2
10	276	2
10	229	2
10	327	2
11	83	2
11	131	2
11	138	2
11	146	2
11	197	2
11	197	2
11	149	2
11	151	2
11	206	2
11	157	2
11	207	2
11	157	2
11	211	2
11	163	2
11	213	2
11	216	2
11	166	2
11	173	2
11	173	2
11	224	2
11	174	2
11	225	2
11	227	2
11	229	2
11	180	2
11	231	2
11	232	2
11	182	2
11	233	2
11	240	2
11	194	2
11	194	2
11	246	2
11	196	2
11	199	2
11	200	2
11	204	2
11	255	2
11	256	2
11	206	2
11	209	2
11	260	2
11	211	2
11	212	2
11	214	2
11	265	2
11	216	2
11	266	2
11	218	2
11	279	2
11	287	2
11	243	2
11	267	2
11	271	2
11	324	2
11	278	2
11	329	2
11	340	2
11	292	2
12	64	2
12	78	2
12	85	2
12	86	2
12	86	2
12	116	2
12	117	2
12	120	2
12	120	2
12	121	2
12	135	2
12	136	2
12	139	2
12	139	2
12	143	2
12	144	2
12	144	2
12	145	2
12	149	2
12	150	2
12	157	2
12	159	2
12	160	2
12	162	2
12	162	2
12	164	2
12	165	2
12	168	2
12	168	2
12	170	2
12	174	2
12	178	2
12	189	2
12	193	2
12	247	2
12	198	2
12	201	2
12	252	2
12	210	2
12	267	2
12	268	2
12	221	2
12	272	2
12	273	2
12	279	2
12	232	2
12	232	2
12	283	2
12	289	2
12	241	2
12	244	2
12	247	2
12	306	2
12	312	2
12	332	2
13	110	2
13	113	2
13	131	2
13	133	2
13	187	2
13	145	2
13	146	2
13	196	2
13	199	2
13	157	2
13	160	2
13	162	2
13	212	2
13	164	2
13	214	2
13	165	2
13	165	2
13	215	2
13	221	2
13	221	2
13	181	2
13	181	2
13	232	2
13	233	2
13	184	2
13	186	2
13	191	2
13	241	2
13	195	2
13	195	2
13	246	2
13	197	2
13	197	2
13	249	2
13	199	2
13	250	2
13	203	2
13	204	2
13	257	2
13	210	2
13	211	2
13	262	2
13	266	2
13	268	2
13	220	2
13	271	2
13	226	2
13	230	2
13	238	2
13	246	2
13	298	2
13	300	2
13	256	2
13	281	2
13	333	2
13	345	2
13	301	2
13	357	2
13	322	2
14	163	2
14	164	2
14	170	2
14	221	2
14	174	2
14	225	2
14	176	2
14	177	2
14	180	2
14	231	2
14	189	2
14	194	2
14	252	2
14	255	2
14	256	2
14	256	2
14	212	2
14	219	2
14	225	2
14	226	2
14	226	2
14	227	2
14	277	2
14	227	2
14	228	2
14	280	2
14	282	2
14	283	2
14	234	2
14	285	2
14	288	2
14	240	2
14	292	2
14	246	2
14	302	2
14	308	2
14	311	2
14	315	2
14	267	2
14	273	2
14	276	2
14	282	2
14	332	2
14	335	2
14	339	2
14	340	2
14	352	2
14	302	2
14	304	2
14	328	2
14	330	2
14	396	2
14	399	2
14	401	2
14	360	2
14	386	2
14	449	2
14	489	2
14	482	2
15	92	2
15	177	2
15	153	2
15	153	2
15	156	2
15	206	2
15	159	2
15	218	2
15	219	2
15	171	2
15	221	2
15	221	2
15	222	2
15	173	2
15	178	2
15	178	2
15	231	2
15	234	2
15	238	2
15	194	2
15	195	2
15	247	2
15	247	2
15	247	2
15	198	2
15	248	2
15	207	2
15	213	2
15	220	2
15	225	2
15	278	2
15	278	2
15	283	2
15	284	2
15	284	2
15	285	2
15	236	2
15	287	2
15	287	2
15	237	2
15	288	2
15	291	2
15	251	2
15	315	2
15	270	2
15	322	2
15	325	2
15	285	2
15	295	2
15	298	2
15	366	2
15	387	2
15	409	2
16	64	2
16	134	2
16	139	2
16	141	2
16	142	2
16	142	2
16	142	2
16	144	2
16	144	2
16	145	2
16	146	2
16	148	2
16	149	2
16	150	2
16	154	2
16	154	2
16	155	2
16	157	2
16	159	2
16	162	2
16	163	2
16	163	2
16	164	2
16	167	2
16	170	2
16	170	2
16	171	2
16	179	2
16	182	2
16	185	2
16	185	2
16	187	2
16	189	2
16	191	2
16	192	2
16	194	2
16	194	2
16	201	2
16	202	2
16	206	2
16	212	2
16	270	2
16	275	2
16	225	2
16	227	2
16	279	2
16	234	2
16	248	2
16	250	2
17	65	2
17	105	2
17	112	2
17	113	2
17	120	2
17	202	2
17	154	2
17	205	2
17	205	2
17	158	2
17	211	2
17	162	2
17	171	2
17	175	2
17	229	2
17	184	2
17	235	2
17	185	2
17	237	2
17	237	2
17	193	2
17	195	2
17	196	2
17	248	2
17	200	2
17	256	2
17	260	2
17	262	2
17	213	2
17	265	2
17	267	2
17	270	2
17	279	2
17	287	2
17	243	2
17	249	2
17	299	2
17	303	2
17	255	2
17	310	2
17	310	2
17	261	2
17	269	2
17	270	2
17	326	2
17	333	2
17	298	2
17	349	2
17	300	2
17	306	2
17	325	2
17	326	2
17	377	2
17	327	2
17	381	2
17	338	2
17	403	2
17	386	2
17	405	2
17	497	2
18	89	2
18	112	2
18	140	2
18	141	2
18	143	2
18	152	2
18	208	2
18	159	2
18	213	2
18	213	2
18	214	2
18	165	2
18	168	2
18	173	2
18	174	2
18	176	2
18	179	2
18	231	2
18	183	2
18	236	2
18	186	2
18	237	2
18	188	2
18	189	2
18	189	2
18	189	2
18	192	2
18	194	2
18	196	2
18	197	2
18	247	2
18	247	2
18	250	2
18	203	2
18	256	2
18	208	2
18	261	2
18	213	2
18	267	2
18	268	2
18	270	2
18	277	2
18	231	2
18	283	2
18	235	2
18	297	2
18	302	2
18	271	2
18	321	2
18	334	2
18	419	2
18	429	2
18	380	2
18	451	2
19	82	2
19	92	2
19	127	2
19	131	2
19	134	2
19	138	2
19	140	2
19	145	2
19	147	2
19	150	2
19	151	2
19	152	2
19	153	2
19	153	2
19	153	2
19	153	2
19	156	2
19	156	2
19	157	2
19	159	2
19	159	2
19	160	2
19	161	2
19	163	2
19	169	2
19	169	2
19	223	2
19	174	2
19	224	2
19	224	2
19	226	2
19	179	2
19	185	2
19	185	2
19	236	2
19	236	2
19	187	2
19	193	2
19	244	2
19	197	2
19	198	2
19	248	2
19	198	2
19	251	2
19	207	2
19	210	2
19	216	2
19	268	2
19	220	2
19	221	2
19	221	2
19	223	2
19	224	2
19	233	2
19	287	2
19	243	2
19	249	2
19	250	2
19	311	2
19	319	2
20	82	2
20	84	2
20	105	2
20	136	2
20	191	2
20	147	2
20	198	2
20	198	2
20	149	2
20	156	2
20	207	2
20	158	2
20	212	2
20	213	2
20	218	2
20	169	2
20	170	2
20	220	2
20	174	2
20	228	2
20	230	2
20	182	2
20	191	2
20	193	2
20	194	2
20	245	2
20	203	2
20	207	2
20	212	2
20	262	2
20	213	2
20	218	2
20	220	2
20	271	2
20	272	2
20	222	2
20	228	2
20	279	2
20	231	2
20	233	2
20	286	2
20	290	2
20	254	2
20	257	2
20	315	2
20	274	2
20	276	2
20	329	2
20	283	2
20	285	2
20	287	2
20	356	2
20	313	2
20	314	2
20	382	2
20	409	2
20	423	2
20	402	2
20	475	2
21	54	2
21	65	2
21	72	2
21	101	2
21	119	2
21	121	2
21	126	2
21	129	2
21	137	2
21	145	2
21	150	2
21	153	2
21	157	2
21	210	2
21	160	2
21	214	2
21	217	2
21	219	2
21	223	2
21	177	2
21	177	2
21	231	2
21	182	2
21	233	2
21	241	2
21	252	2
21	266	2
21	220	2
21	272	2
21	223	2
21	224	2
21	275	2
21	227	2
21	230	2
21	283	2
21	291	2
21	244	2
21	296	2
21	301	2
21	252	2
21	318	2
21	341	2
21	344	2
21	385	2
22	71	2
22	83	2
22	107	2
22	109	2
22	110	2
22	111	2
22	114	2
22	124	2
22	130	2
22	132	2
22	138	2
22	139	2
22	141	2
22	142	2
22	143	2
22	144	2
22	152	2
22	153	2
22	154	2
22	155	2
22	156	2
22	157	2
22	160	2
22	161	2
22	162	2
22	165	2
22	168	2
22	169	2
22	169	2
22	170	2
22	174	2
22	175	2
22	177	2
22	177	2
22	183	2
22	183	2
22	184	2
22	185	2
22	188	2
22	189	2
22	190	2
22	190	2
22	190	2
22	191	2
22	191	2
22	192	2
22	199	2
22	207	2
22	208	2
22	261	2
22	294	2
22	311	2
22	314	2
22	281	2
22	316	2
23	74	2
23	92	2
23	92	2
23	98	2
23	102	2
23	106	2
23	106	2
23	113	2
23	116	2
23	122	2
23	132	2
23	133	2
23	135	2
23	137	2
23	140	2
23	142	2
23	148	2
23	150	2
23	150	2
23	150	2
23	153	2
23	154	2
23	156	2
23	156	2
23	156	2
23	157	2
23	161	2
23	161	2
23	161	2
23	162	2
23	163	2
23	165	2
23	165	2
23	166	2
23	169	2
23	176	2
23	177	2
23	179	2
23	180	2
23	181	2
23	182	2
23	182	2
23	182	2
23	183	2
23	183	2
23	191	2
23	194	2
23	195	2
23	250	2
23	202	2
23	203	2
23	254	2
23	258	2
23	261	2
24	103	2
24	126	2
24	133	2
24	137	2
24	145	2
24	145	2
24	151	2
24	153	2
24	155	2
24	157	2
24	158	2
24	162	2
24	163	2
24	166	2
24	166	2
24	223	2
24	179	2
24	181	2
24	182	2
24	233	2
24	233	2
24	242	2
24	194	2
24	245	2
24	247	2
24	200	2
24	202	2
24	256	2
24	207	2
24	260	2
24	210	2
24	210	2
24	262	2
24	264	2
24	266	2
24	272	2
24	222	2
24	274	2
24	275	2
24	282	2
24	235	2
24	289	2
24	290	2
24	240	2
24	246	2
24	305	2
24	315	2
24	324	2
24	325	2
24	288	2
24	348	2
24	375	2
24	354	2
24	436	2
24	687	2
24	1475	2
25	62	2
25	64	2
25	93	2
25	99	2
25	111	2
25	130	2
25	131	2
25	141	2
25	148	2
25	150	2
25	151	2
25	162	2
25	165	2
25	165	2
25	176	2
25	185	2
25	186	2
25	186	2
25	189	2
25	190	2
25	191	2
25	244	2
25	246	2
25	246	2
25	197	2
25	252	2
25	213	2
25	265	2
25	222	2
25	230	2
25	280	2
25	281	2
25	237	2
25	293	2
25	249	2
25	304	2
25	260	2
25	263	2
25	316	2
25	323	2
25	325	2
25	280	2
25	281	2
25	289	2
25	296	2
25	356	2
25	313	2
25	355	2
25	381	2
25	383	2
25	394	2
25	396	2
25	593	2
26	140	2
26	146	2
26	205	2
26	207	2
26	158	2
26	212	2
26	163	2
26	164	2
26	169	2
26	220	2
26	222	2
26	222	2
26	223	2
26	174	2
26	225	2
26	226	2
26	176	2
26	179	2
26	179	2
26	231	2
26	233	2
26	191	2
26	244	2
26	246	2
26	200	2
26	200	2
26	255	2
26	206	2
26	256	2
26	212	2
26	214	2
26	214	2
26	216	2
26	218	2
26	275	2
26	275	2
26	229	2
26	282	2
26	238	2
26	238	2
26	288	2
26	245	2
26	313	2
26	313	2
26	353	2
26	435	2
26	470	2
27	75	2
27	83	2
27	108	2
27	113	2
27	129	2
27	130	2
27	137	2
27	144	2
27	147	2
27	149	2
27	162	2
27	173	2
27	174	2
27	178	2
27	180	2
27	185	2
27	187	2
27	188	2
27	191	2
27	194	2
27	195	2
27	200	2
27	260	2
27	262	2
27	269	2
27	220	2
27	271	2
27	226	2
27	281	2
27	233	2
27	234	2
27	234	2
27	242	2
27	244	2
27	294	2
27	251	2
27	251	2
27	305	2
27	256	2
27	263	2
27	270	2
27	321	2
27	273	2
27	341	2
27	356	2
27	309	2
27	360	2
27	316	2
27	322	2
27	395	2
27	396	2
27	398	2
27	378	2
27	379	2
27	440	2
27	449	2
27	522	2
28	51	2
28	70	2
28	82	2
28	89	2
28	115	2
28	118	2
28	129	2
28	136	2
28	139	2
28	148	2
28	151	2
28	152	2
28	153	2
28	154	2
28	156	2
28	158	2
28	162	2
28	170	2
28	170	2
28	170	2
28	171	2
28	173	2
28	174	2
28	174	2
28	190	2
28	192	2
28	195	2
28	196	2
28	197	2
28	198	2
28	199	2
28	200	2
28	203	2
28	204	2
28	257	2
28	208	2
28	209	2
28	217	2
28	270	2
28	271	2
28	221	2
28	278	2
28	233	2
28	297	2
28	307	2
28	263	2
28	317	2
28	317	2
28	278	2
28	312	2
28	375	2
28	334	2
29	57	2
29	63	2
29	88	2
29	90	2
29	92	2
29	98	2
29	103	2
29	109	2
29	111	2
29	114	2
29	114	2
29	120	2
29	121	2
29	123	2
29	124	2
29	124	2
29	133	2
29	134	2
29	136	2
29	142	2
29	150	2
29	151	2
29	152	2
29	159	2
29	160	2
29	162	2
29	162	2
29	165	2
29	165	2
29	169	2
29	178	2
29	186	2
29	243	2
29	247	2
29	207	2
29	212	2
29	263	2
29	213	2
29	219	2
29	221	2
29	271	2
29	222	2
29	224	2
29	277	2
29	278	2
29	229	2
29	297	2
29	255	2
29	257	2
29	314	2
29	270	2
29	292	2
29	323	2
29	326	2
29	395	2
30	125	2
30	130	2
30	140	2
30	145	2
30	145	2
30	196	2
30	148	2
30	149	2
30	200	2
30	151	2
30	151	2
30	202	2
30	204	2
30	208	2
30	208	2
30	159	2
30	215	2
30	218	2
30	173	2
30	224	2
30	174	2
30	225	2
30	177	2
30	229	2
30	180	2
30	182	2
30	183	2
30	237	2
30	238	2
30	241	2
30	242	2
30	252	2
30	206	2
30	262	2
30	263	2
30	265	2
30	215	2
30	218	2
30	269	2
30	271	2
30	271	2
30	272	2
30	227	2
30	228	2
30	280	2
30	231	2
30	239	2
30	261	2
30	314	2
30	320	2
30	322	2
30	346	2
30	362	2
30	717	2
31	83	2
31	104	2
31	118	2
31	120	2
31	123	2
31	129	2
31	132	2
31	136	2
31	137	2
31	139	2
31	144	2
31	197	2
31	199	2
31	151	2
31	207	2
31	208	2
31	159	2
31	160	2
31	160	2
31	210	2
31	164	2
31	215	2
31	215	2
31	166	2
31	167	2
31	169	2
31	171	2
31	221	2
31	172	2
31	172	2
31	173	2
31	224	2
31	180	2
31	230	2
31	231	2
31	183	2
31	234	2
31	236	2
31	237	2
31	188	2
31	241	2
31	252	2
31	203	2
31	253	2
31	254	2
31	255	2
31	258	2
31	249	2
31	267	2
31	301	2
32	74	2
32	107	2
32	153	2
32	158	2
32	163	2
32	165	2
32	167	2
32	170	2
32	178	2
32	178	2
32	179	2
32	180	2
32	182	2
32	188	2
32	188	2
32	189	2
32	189	2
32	189	2
32	190	2
32	190	2
32	190	2
32	196	2
32	198	2
32	201	2
32	259	2
32	274	2
32	276	2
32	231	2
32	233	2
32	243	2
32	248	2
32	248	2
32	299	2
32	249	2
32	303	2
32	310	2
32	266	2
32	322	2
32	275	2
32	288	2
32	289	2
32	349	2
32	352	2
32	356	2
32	318	2
32	371	2
32	372	2
32	343	2
32	366	2
32	371	2
32	387	2
32	471	2
32	425	2
32	504	2
32	465	2
32	542	2
33	100	2
33	112	2
33	126	2
33	133	2
33	145	2
33	150	2
33	152	2
33	159	2
33	162	2
33	163	2
33	163	2
33	164	2
33	165	2
33	165	2
33	167	2
33	168	2
33	175	2
33	177	2
33	178	2
33	179	2
33	182	2
33	183	2
33	184	2
33	186	2
33	238	2
33	240	2
33	194	2
33	247	2
33	198	2
33	200	2
33	251	2
33	202	2
33	254	2
33	258	2
33	261	2
33	211	2
33	215	2
33	267	2
33	219	2
33	220	2
33	282	2
33	234	2
33	286	2
33	244	2
33	301	2
33	252	2
33	306	2
33	307	2
33	262	2
33	299	2
33	421	2
33	575	2
34	62	2
34	98	2
34	108	2
34	113	2
34	125	2
34	126	2
34	133	2
34	136	2
34	156	2
34	158	2
34	173	2
34	177	2
34	190	2
34	195	2
34	246	2
34	202	2
34	204	2
34	210	2
34	261	2
34	268	2
34	220	2
34	276	2
34	230	2
34	231	2
34	286	2
34	237	2
34	287	2
34	289	2
34	246	2
34	247	2
34	299	2
34	300	2
34	254	2
34	259	2
34	309	2
34	323	2
34	276	2
34	333	2
34	340	2
34	341	2
34	298	2
34	327	2
34	336	2
34	345	2
34	346	2
34	411	2
34	414	2
34	368	2
35	105	2
35	204	2
35	156	2
35	163	2
35	164	2
35	224	2
35	224	2
35	225	2
35	176	2
35	229	2
35	179	2
35	234	2
35	235	2
35	190	2
35	242	2
35	250	2
35	202	2
35	262	2
35	212	2
35	262	2
35	265	2
35	220	2
35	270	2
35	221	2
35	224	2
35	228	2
35	283	2
35	241	2
35	243	2
35	246	2
35	249	2
35	253	2
35	256	2
35	307	2
35	310	2
35	260	2
35	315	2
35	317	2
35	267	2
35	320	2
35	321	2
35	322	2
35	325	2
35	329	2
35	332	2
35	290	2
35	290	2
35	341	2
35	297	2
35	351	2
35	352	2
35	305	2
35	324	2
35	349	2
35	389	2
35	475	2
35	883	2
36	53	2
36	86	2
36	93	2
36	125	2
36	132	2
36	136	2
36	136	2
36	136	2
36	142	2
36	142	2
36	146	2
36	146	2
36	148	2
36	149	2
36	149	2
36	152	2
36	153	2
36	206	2
36	206	2
36	210	2
36	211	2
36	212	2
36	168	2
36	169	2
36	220	2
36	221	2
36	174	2
36	175	2
36	177	2
36	228	2
36	228	2
36	229	2
36	230	2
36	230	2
36	181	2
36	184	2
36	236	2
36	244	2
36	245	2
36	201	2
36	202	2
36	204	2
36	212	2
36	213	2
36	266	2
36	218	2
36	269	2
36	276	2
36	244	2
36	249	2
36	270	2
36	287	2
37	55	2
37	89	2
37	100	2
37	107	2
37	116	2
37	116	2
37	118	2
37	124	2
37	128	2
37	150	2
37	155	2
37	157	2
37	160	2
37	163	2
37	163	2
37	165	2
37	166	2
37	166	2
37	168	2
37	169	2
37	175	2
37	178	2
37	181	2
37	183	2
37	185	2
37	187	2
37	188	2
37	189	2
37	189	2
37	191	2
37	193	2
37	199	2
37	250	2
37	250	2
37	253	2
37	203	2
37	208	2
37	213	2
37	217	2
37	271	2
37	224	2
37	233	2
37	234	2
37	287	2
37	288	2
37	238	2
37	246	2
37	299	2
37	304	2
37	269	2
37	287	2
37	288	2
37	346	2
37	350	2
37	367	2
37	360	2
37	492	2
38	20	2
38	125	2
38	185	2
38	191	2
38	191	2
38	141	2
38	192	2
38	193	2
38	193	2
38	193	2
38	144	2
38	195	2
38	197	2
38	148	2
38	149	2
38	155	2
38	159	2
38	213	2
38	219	2
38	223	2
38	232	2
38	233	2
38	239	2
38	190	2
38	190	2
38	191	2
38	242	2
38	196	2
38	249	2
38	199	2
38	250	2
38	200	2
38	251	2
38	203	2
38	207	2
38	209	2
38	263	2
38	265	2
38	216	2
38	269	2
38	220	2
38	221	2
38	226	2
38	278	2
38	278	2
38	282	2
38	283	2
38	233	2
38	292	2
38	318	2
38	319	2
38	333	2
38	357	2
38	308	2
38	365	2
38	408	2
39	154	2
39	163	2
39	170	2
39	175	2
39	175	2
39	175	2
39	177	2
39	177	2
39	177	2
39	181	2
39	184	2
39	185	2
39	186	2
39	187	2
39	188	2
39	194	2
39	245	2
39	195	2
39	195	2
39	248	2
39	249	2
39	199	2
39	253	2
39	253	2
39	203	2
39	255	2
39	260	2
39	218	2
39	219	2
39	223	2
39	223	2
39	224	2
39	276	2
39	229	2
39	236	2
39	237	2
39	288	2
39	290	2
39	292	2
39	246	2
39	253	2
39	254	2
39	255	2
39	309	2
39	315	2
39	317	2
39	278	2
39	331	2
39	284	2
39	360	2
39	367	2
39	340	2
39	399	2
39	415	2
39	376	2
39	465	2
39	529	2
40	106	2
40	107	2
40	141	2
40	142	2
40	144	2
40	154	2
40	164	2
40	169	2
40	170	2
40	170	2
40	177	2
40	181	2
40	183	2
40	183	2
40	185	2
40	190	2
40	190	2
40	190	2
40	196	2
40	198	2
40	198	2
40	199	2
40	255	2
40	207	2
40	259	2
40	267	2
40	268	2
40	221	2
40	271	2
40	223	2
40	224	2
40	224	2
40	224	2
40	228	2
40	228	2
40	280	2
40	284	2
40	292	2
40	248	2
40	305	2
40	306	2
40	263	2
40	314	2
40	314	2
40	320	2
40	321	2
40	326	2
40	282	2
40	339	2
40	342	2
40	350	2
40	392	2
40	395	2
40	366	2
41	106	2
41	126	2
41	132	2
41	136	2
41	140	2
41	147	2
41	151	2
41	151	2
41	155	2
41	157	2
41	164	2
41	167	2
41	168	2
41	170	2
41	171	2
41	171	2
41	171	2
41	175	2
41	176	2
41	177	2
41	178	2
41	179	2
41	179	2
41	184	2
41	189	2
41	194	2
41	245	2
41	195	2
41	199	2
41	203	2
41	256	2
41	258	2
41	209	2
41	214	2
41	266	2
41	217	2
41	220	2
41	276	2
41	226	2
41	278	2
41	284	2
41	291	2
41	243	2
41	296	2
41	300	2
41	302	2
41	303	2
41	257	2
41	308	2
41	262	2
41	317	2
41	326	2
41	327	2
41	328	2
41	332	2
41	283	2
41	294	2
41	317	2
41	411	2
42	83	2
42	93	2
42	110	2
42	129	2
42	135	2
42	135	2
42	144	2
42	150	2
42	151	2
42	151	2
42	151	2
42	152	2
42	153	2
42	156	2
42	156	2
42	157	2
42	158	2
42	159	2
42	163	2
42	164	2
42	172	2
42	176	2
42	178	2
42	181	2
42	181	2
42	183	2
42	185	2
42	188	2
42	191	2
42	194	2
42	245	2
42	198	2
42	255	2
42	205	2
42	208	2
42	211	2
42	263	2
42	222	2
42	223	2
42	226	2
42	230	2
42	290	2
42	293	2
42	244	2
42	248	2
42	301	2
42	319	2
42	336	2
42	341	2
42	354	2
42	308	2
42	387	2
42	410	2
42	373	2
42	462	2
43	32	2
43	65	2
43	78	2
43	93	2
43	108	2
43	112	2
43	117	2
43	133	2
43	133	2
43	138	2
43	139	2
43	141	2
43	147	2
43	147	2
43	152	2
43	157	2
43	212	2
43	218	2
43	170	2
43	225	2
43	230	2
43	181	2
43	232	2
43	237	2
43	238	2
43	239	2
43	193	2
43	244	2
43	248	2
43	199	2
43	250	2
43	256	2
43	206	2
43	257	2
43	212	2
43	263	2
43	213	2
43	268	2
43	279	2
43	283	2
43	287	2
43	238	2
43	239	2
43	289	2
43	240	2
43	295	2
43	246	2
43	296	2
43	255	2
43	265	2
43	323	2
43	338	2
43	290	2
43	344	2
44	22	2
44	31	2
44	56	2
44	60	2
44	91	2
44	115	2
44	117	2
44	117	2
44	125	2
44	175	2
44	128	2
44	179	2
44	130	2
44	188	2
44	192	2
44	144	2
44	196	2
44	150	2
44	151	2
44	201	2
44	153	2
44	203	2
44	156	2
44	158	2
44	161	2
44	213	2
44	164	2
44	164	2
44	216	2
44	216	2
44	167	2
44	171	2
44	171	2
44	223	2
44	224	2
44	175	2
44	225	2
44	175	2
44	226	2
44	231	2
44	186	2
44	186	2
44	238	2
44	192	2
44	243	2
44	247	2
44	197	2
44	249	2
44	199	2
44	251	2
44	252	2
44	256	2
44	257	2
44	265	2
44	221	2
44	272	2
44	289	2
44	291	2
44	401	2
45	98	2
45	98	2
45	99	2
45	106	2
45	110	2
45	110	2
45	111	2
45	116	2
45	117	2
45	124	2
45	128	2
45	157	2
45	158	2
45	159	2
45	159	2
45	163	2
45	163	2
45	170	2
45	171	2
45	173	2
45	178	2
45	188	2
45	188	2
45	192	2
45	195	2
45	247	2
45	198	2
45	203	2
45	209	2
45	263	2
45	214	2
45	265	2
45	265	2
45	219	2
45	274	2
45	225	2
45	227	2
45	277	2
45	289	2
45	242	2
45	244	2
45	252	2
45	304	2
45	259	2
45	314	2
45	314	2
45	332	2
45	359	2
45	320	2
45	333	2
46	22	2
46	170	2
46	193	2
46	146	2
46	154	2
46	161	2
46	163	2
46	223	2
46	174	2
46	175	2
46	227	2
46	179	2
46	183	2
46	235	2
46	190	2
46	243	2
46	200	2
46	200	2
46	263	2
46	264	2
46	218	2
46	218	2
46	270	2
46	221	2
46	227	2
46	230	2
46	230	2
46	281	2
46	282	2
46	234	2
46	287	2
46	238	2
46	297	2
46	299	2
46	251	2
46	306	2
46	258	2
46	310	2
46	312	2
46	317	2
46	318	2
46	330	2
46	282	2
46	289	2
46	292	2
46	295	2
46	363	2
46	367	2
46	368	2
46	324	2
46	378	2
46	401	2
46	360	2
46	372	2
46	403	2
46	474	2
46	436	2
46	460	2
46	574	2
47	82	2
47	97	2
47	110	2
47	126	2
47	180	2
47	130	2
47	184	2
47	135	2
47	136	2
47	195	2
47	196	2
47	198	2
47	151	2
47	202	2
47	153	2
47	153	2
47	203	2
47	158	2
47	158	2
47	160	2
47	160	2
47	211	2
47	162	2
47	215	2
47	166	2
47	167	2
47	169	2
47	219	2
47	170	2
47	220	2
47	175	2
47	177	2
47	177	2
47	228	2
47	178	2
47	233	2
47	183	2
47	235	2
47	185	2
47	187	2
47	240	2
47	191	2
47	244	2
47	255	2
47	220	2
47	239	2
47	246	2
47	259	2
47	344	2
48	61	2
48	115	2
48	135	2
48	190	2
48	193	2
48	147	2
48	206	2
48	156	2
48	158	2
48	211	2
48	162	2
48	163	2
48	167	2
48	220	2
48	176	2
48	177	2
48	227	2
48	230	2
48	181	2
48	181	2
48	231	2
48	182	2
48	183	2
48	234	2
48	186	2
48	238	2
48	240	2
48	251	2
48	204	2
48	205	2
48	255	2
48	205	2
48	259	2
48	260	2
48	260	2
48	211	2
48	212	2
48	212	2
48	266	2
48	274	2
48	225	2
48	226	2
48	226	2
48	280	2
48	230	2
48	286	2
48	287	2
48	290	2
48	290	2
48	241	2
48	294	2
48	247	2
48	260	2
48	315	2
48	318	2
48	329	2
48	390	2
48	431	2
49	79	2
49	118	2
49	128	2
49	142	2
49	142	2
49	143	2
49	145	2
49	148	2
49	150	2
49	150	2
49	201	2
49	152	2
49	158	2
49	160	2
49	163	2
49	214	2
49	165	2
49	216	2
49	216	2
49	217	2
49	220	2
49	225	2
49	227	2
49	179	2
49	229	2
49	231	2
49	183	2
49	184	2
49	185	2
49	188	2
49	240	2
49	240	2
49	193	2
49	196	2
49	204	2
49	255	2
49	207	2
49	267	2
49	269	2
49	275	2
49	286	2
49	240	2
49	242	2
49	243	2
49	293	2
49	247	2
49	256	2
49	337	2
49	287	2
49	384	2
50	99	2
50	119	2
50	133	2
50	133	2
50	146	2
50	148	2
50	153	2
50	154	2
50	154	2
50	156	2
50	159	2
50	160	2
50	211	2
50	214	2
50	165	2
50	168	2
50	221	2
50	222	2
50	223	2
50	176	2
50	179	2
50	230	2
50	183	2
50	190	2
50	241	2
50	192	2
50	245	2
50	197	2
50	213	2
50	215	2
50	265	2
50	270	2
50	222	2
50	235	2
50	239	2
50	297	2
50	258	2
50	265	2
50	342	2
50	370	2
50	371	2
50	322	2
50	328	2
50	329	2
50	387	2
50	343	2
50	364	2
50	453	2
51	66	2
51	69	2
51	79	2
51	88	2
51	107	2
51	114	2
51	114	2
51	115	2
51	116	2
51	118	2
51	123	2
51	124	2
51	128	2
51	129	2
51	133	2
51	135	2
51	137	2
51	139	2
51	147	2
51	147	2
51	148	2
51	148	2
51	150	2
51	155	2
51	155	2
51	157	2
51	158	2
51	159	2
51	163	2
51	226	2
51	228	2
51	234	2
51	238	2
51	189	2
51	251	2
51	203	2
51	204	2
51	255	2
51	205	2
51	213	2
51	265	2
51	219	2
51	220	2
51	272	2
51	272	2
51	287	2
51	292	2
51	294	2
51	302	2
51	274	2
51	274	2
51	295	2
51	301	2
51	321	2
51	372	2
52	84	2
52	117	2
52	178	2
52	180	2
52	181	2
52	182	2
52	182	2
52	183	2
52	137	2
52	140	2
52	152	2
52	203	2
52	206	2
52	208	2
52	209	2
52	161	2
52	214	2
52	215	2
52	215	2
52	216	2
52	216	2
52	217	2
52	168	2
52	169	2
52	220	2
52	173	2
52	223	2
52	174	2
52	174	2
52	175	2
52	177	2
52	187	2
52	193	2
52	195	2
52	197	2
52	199	2
52	249	2
52	201	2
52	202	2
52	203	2
52	205	2
52	212	2
52	216	2
52	217	2
52	221	2
52	234	2
52	306	2
52	273	2
53	44	2
53	73	2
53	75	2
53	82	2
53	94	2
53	105	2
53	124	2
53	125	2
53	126	2
53	176	2
53	181	2
53	184	2
53	187	2
53	193	2
53	149	2
53	199	2
53	202	2
53	204	2
53	204	2
53	158	2
53	160	2
53	213	2
53	164	2
53	175	2
53	176	2
53	233	2
53	186	2
53	189	2
53	201	2
53	253	2
53	266	2
53	267	2
53	271	2
53	234	2
53	288	2
53	247	2
53	252	2
53	264	2
53	264	2
53	326	2
53	347	2
53	325	2
53	403	2
54	44	2
54	67	2
54	72	2
54	72	2
54	85	2
54	90	2
54	107	2
54	109	2
54	137	2
54	139	2
54	192	2
54	148	2
54	153	2
54	161	2
54	162	2
54	164	2
54	216	2
54	169	2
54	225	2
54	226	2
54	228	2
54	180	2
54	233	2
54	234	2
54	185	2
54	186	2
54	237	2
54	239	2
54	190	2
54	244	2
54	195	2
54	195	2
54	246	2
54	200	2
54	200	2
54	200	2
54	203	2
54	213	2
54	214	2
54	217	2
54	269	2
54	224	2
54	226	2
54	285	2
54	286	2
54	294	2
54	247	2
54	251	2
54	254	2
54	305	2
54	256	2
54	327	2
54	278	2
54	347	2
54	299	2
54	349	2
54	360	2
54	366	2
54	509	2
55	27	2
55	41	2
55	80	2
55	103	2
55	114	2
55	115	2
55	119	2
55	121	2
55	178	2
55	129	2
55	130	2
55	130	2
55	185	2
55	186	2
55	137	2
55	144	2
55	144	2
55	194	2
55	148	2
55	149	2
55	201	2
55	152	2
55	209	2
55	162	2
55	212	2
55	214	2
55	166	2
55	169	2
55	219	2
55	170	2
55	220	2
55	222	2
55	173	2
55	179	2
55	179	2
55	179	2
55	183	2
55	183	2
55	187	2
55	238	2
55	241	2
55	241	2
55	243	2
55	193	2
55	194	2
55	194	2
55	207	2
55	257	2
55	216	2
55	224	2
55	280	2
55	282	2
55	240	2
55	291	2
55	243	2
55	304	2
55	312	2
55	308	2
55	386	2
56	51	2
56	132	2
56	135	2
56	144	2
56	144	2
56	146	2
56	149	2
56	151	2
56	154	2
56	213	2
56	165	2
56	218	2
56	218	2
56	222	2
56	224	2
56	174	2
56	177	2
56	237	2
56	190	2
56	191	2
56	241	2
56	196	2
56	198	2
56	200	2
56	252	2
56	252	2
56	253	2
56	256	2
56	257	2
56	207	2
56	260	2
56	262	2
56	267	2
56	271	2
56	223	2
56	282	2
56	234	2
56	287	2
56	239	2
56	239	2
56	289	2
56	291	2
56	292	2
56	244	2
56	296	2
56	300	2
56	303	2
56	313	2
56	343	2
56	343	2
56	353	2
56	369	2
56	324	2
56	385	2
56	450	2
57	36	2
57	65	2
57	79	2
57	93	2
57	110	2
57	113	2
57	115	2
57	117	2
57	122	2
57	128	2
57	129	2
57	132	2
57	133	2
57	135	2
57	138	2
57	142	2
57	142	2
57	144	2
57	144	2
57	147	2
57	150	2
57	151	2
57	152	2
57	154	2
57	154	2
57	158	2
57	159	2
57	161	2
57	165	2
57	166	2
57	170	2
57	170	2
57	174	2
57	179	2
57	186	2
57	199	2
57	249	2
57	202	2
57	211	2
57	211	2
57	215	2
57	216	2
57	218	2
57	268	2
57	218	2
57	270	2
57	221	2
57	279	2
57	281	2
57	239	2
57	291	2
57	292	2
57	248	2
57	329	2
58	103	2
58	128	2
58	148	2
58	149	2
58	211	2
58	219	2
58	173	2
58	230	2
58	233	2
58	235	2
58	236	2
58	189	2
58	242	2
58	244	2
58	248	2
58	208	2
58	261	2
58	211	2
58	213	2
58	272	2
58	224	2
58	231	2
58	234	2
58	234	2
58	237	2
58	291	2
58	247	2
58	251	2
58	301	2
58	252	2
58	254	2
58	257	2
58	308	2
58	309	2
58	311	2
58	263	2
58	270	2
58	282	2
58	287	2
58	294	2
58	294	2
58	345	2
58	298	2
58	360	2
58	313	2
58	314	2
58	320	2
58	371	2
58	327	2
58	340	2
58	405	2
58	434	2
58	436	2
58	447	2
58	486	2
59	87	2
59	96	2
59	97	2
59	116	2
59	129	2
59	134	2
59	140	2
59	143	2
59	145	2
59	146	2
59	146	2
59	148	2
59	152	2
59	154	2
59	160	2
59	160	2
59	161	2
59	163	2
59	227	2
59	179	2
59	233	2
59	187	2
59	188	2
59	241	2
59	243	2
59	248	2
59	199	2
59	200	2
59	201	2
59	251	2
59	254	2
59	205	2
59	205	2
59	257	2
59	259	2
59	268	2
59	270	2
59	273	2
59	273	2
59	224	2
59	274	2
59	276	2
59	276	2
59	229	2
59	232	2
59	285	2
59	287	2
59	247	2
59	301	2
59	303	2
59	307	2
59	262	2
59	273	2
59	275	2
59	327	2
59	342	2
60	119	2
60	120	2
60	123	2
60	130	2
60	142	2
60	143	2
60	145	2
60	151	2
60	153	2
60	155	2
60	155	2
60	160	2
60	162	2
60	163	2
60	165	2
60	169	2
60	173	2
60	178	2
60	178	2
60	181	2
60	181	2
60	184	2
60	189	2
60	193	2
60	244	2
60	195	2
60	254	2
60	208	2
60	262	2
60	213	2
60	234	2
60	236	2
60	288	2
60	293	2
60	249	2
60	303	2
60	784	2
61	124	2
61	129	2
61	151	2
61	158	2
61	160	2
61	164	2
61	167	2
61	169	2
61	172	2
61	228	2
61	180	2
61	182	2
61	183	2
61	188	2
61	239	2
61	239	2
61	240	2
61	242	2
61	242	2
61	243	2
61	198	2
61	248	2
61	199	2
61	250	2
61	252	2
61	256	2
61	271	2
61	275	2
61	278	2
61	229	2
61	279	2
61	232	2
61	285	2
61	237	2
61	238	2
61	242	2
61	244	2
61	295	2
61	250	2
61	252	2
61	263	2
61	272	2
61	322	2
61	275	2
61	329	2
61	334	2
61	286	2
61	289	2
61	295	2
61	404	2
61	427	2
61	573	2
61	580	2
61	593	2
61	617	2
62	148	2
62	150	2
62	153	2
62	159	2
62	162	2
62	167	2
62	220	2
62	223	2
62	226	2
62	178	2
62	232	2
62	232	2
62	234	2
62	235	2
62	235	2
62	241	2
62	242	2
62	254	2
62	260	2
62	261	2
62	212	2
62	216	2
62	268	2
62	270	2
62	275	2
62	228	2
62	280	2
62	231	2
62	235	2
62	295	2
62	246	2
62	303	2
62	254	2
62	310	2
62	313	2
62	266	2
62	270	2
62	324	2
62	276	2
62	338	2
62	289	2
62	348	2
62	348	2
62	302	2
62	354	2
62	357	2
62	308	2
62	363	2
62	319	2
62	373	2
62	381	2
62	338	2
62	340	2
62	349	2
62	426	2
62	487	2
62	560	2
62	816	2
63	23	2
63	80	2
63	106	2
63	106	2
63	111	2
63	119	2
63	132	2
63	133	2
63	137	2
63	142	2
63	145	2
63	146	2
63	146	2
63	147	2
63	147	2
63	154	2
63	157	2
63	157	2
63	159	2
63	159	2
63	161	2
63	162	2
63	217	2
63	170	2
63	226	2
63	227	2
63	177	2
63	178	2
63	230	2
63	231	2
63	234	2
63	237	2
63	188	2
63	191	2
63	243	2
63	200	2
63	250	2
63	251	2
63	203	2
63	270	2
63	223	2
63	227	2
63	228	2
63	233	2
63	233	2
63	288	2
63	319	2
63	328	2
63	382	2
63	366	2
64	63	2
64	68	2
64	82	2
64	88	2
64	99	2
64	102	2
64	110	2
64	120	2
64	125	2
64	129	2
64	134	2
64	135	2
64	138	2
64	139	2
64	145	2
64	146	2
64	147	2
64	150	2
64	153	2
64	153	2
64	155	2
64	155	2
64	156	2
64	156	2
64	162	2
64	166	2
64	167	2
64	170	2
64	174	2
64	178	2
64	181	2
64	183	2
64	183	2
64	184	2
64	184	2
64	186	2
64	188	2
64	188	2
64	188	2
64	245	2
64	251	2
64	205	2
64	260	2
64	262	2
64	213	2
64	228	2
64	279	2
64	236	2
65	114	2
65	116	2
65	125	2
65	127	2
65	129	2
65	137	2
65	137	2
65	138	2
65	139	2
65	140	2
65	141	2
65	143	2
65	145	2
65	150	2
65	152	2
65	153	2
65	156	2
65	212	2
65	162	2
65	163	2
65	164	2
65	168	2
65	222	2
65	225	2
65	238	2
65	189	2
65	190	2
65	241	2
65	247	2
65	249	2
65	251	2
65	201	2
65	203	2
65	209	2
65	213	2
65	287	2
65	242	2
65	256	2
65	313	2
65	313	2
65	273	2
65	325	2
65	278	2
65	290	2
65	327	2
65	345	2
65	523	2
66	97	2
66	98	2
66	125	2
66	128	2
66	139	2
66	140	2
66	145	2
66	146	2
66	149	2
66	150	2
66	154	2
66	154	2
66	208	2
66	160	2
66	213	2
66	216	2
66	166	2
66	216	2
66	167	2
66	169	2
66	220	2
66	177	2
66	183	2
66	190	2
66	242	2
66	244	2
66	247	2
66	198	2
66	200	2
66	252	2
66	253	2
66	204	2
66	205	2
66	256	2
66	210	2
66	262	2
66	268	2
66	220	2
66	270	2
66	222	2
66	276	2
66	284	2
66	235	2
66	237	2
66	289	2
66	239	2
66	324	2
66	379	2
66	401	2
67	22	2
67	26	2
67	49	2
67	56	2
67	59	2
67	85	2
67	100	2
67	113	2
67	136	2
67	138	2
67	140	2
67	145	2
67	149	2
67	153	2
67	157	2
67	157	2
67	157	2
67	162	2
67	162	2
67	162	2
67	163	2
67	163	2
67	164	2
67	165	2
67	166	2
67	167	2
67	175	2
67	176	2
67	178	2
67	179	2
67	184	2
67	188	2
67	193	2
67	194	2
67	201	2
67	202	2
67	205	2
67	259	2
67	269	2
67	219	2
67	272	2
67	274	2
67	291	2
67	311	2
67	261	2
67	344	2
67	297	2
67	359	2
68	42	2
68	45	2
68	59	2
68	83	2
68	95	2
68	120	2
68	128	2
68	129	2
68	131	2
68	190	2
68	194	2
68	145	2
68	195	2
68	198	2
68	199	2
68	151	2
68	203	2
68	156	2
68	207	2
68	211	2
68	211	2
68	212	2
68	163	2
68	213	2
68	167	2
68	167	2
68	168	2
68	173	2
68	236	2
68	239	2
68	252	2
68	256	2
68	256	2
68	258	2
68	260	2
68	264	2
68	268	2
68	268	2
68	270	2
68	272	2
68	276	2
68	279	2
68	231	2
68	232	2
68	235	2
68	235	2
68	239	2
68	242	2
68	252	2
68	328	2
68	281	2
68	340	2
68	345	2
68	378	2
68	418	2
68	395	2
69	62	2
69	64	2
69	78	2
69	86	2
69	88	2
69	101	2
69	102	2
69	128	2
69	141	2
69	148	2
69	151	2
69	152	2
69	156	2
69	160	2
69	228	2
69	183	2
69	235	2
69	190	2
69	191	2
69	192	2
69	242	2
69	193	2
69	256	2
69	258	2
69	211	2
69	212	2
69	264	2
69	269	2
69	219	2
69	220	2
69	220	2
69	273	2
69	224	2
69	274	2
69	228	2
69	229	2
69	232	2
69	233	2
69	284	2
69	285	2
69	240	2
69	290	2
69	243	2
69	294	2
69	251	2
69	304	2
69	307	2
69	316	2
69	319	2
69	281	2
69	292	2
69	352	2
69	335	2
69	346	2
69	469	2
69	431	2
69	506	2
69	481	2
69	814	2
70	47	2
70	100	2
70	175	2
70	177	2
70	188	2
70	189	2
70	141	2
70	192	2
70	147	2
70	148	2
70	208	2
70	164	2
70	172	2
70	178	2
70	179	2
70	179	2
70	230	2
70	235	2
70	187	2
70	196	2
70	251	2
70	201	2
70	255	2
70	256	2
70	208	2
70	261	2
70	263	2
70	265	2
70	267	2
70	268	2
70	218	2
70	269	2
70	271	2
70	279	2
70	234	2
70	299	2
70	305	2
70	256	2
70	266	2
70	270	2
70	325	2
70	280	2
70	282	2
70	338	2
70	347	2
70	356	2
70	307	2
70	334	2
70	348	2
70	470	2
71	32	2
71	85	2
71	97	2
71	101	2
71	112	2
71	113	2
71	186	2
71	190	2
71	194	2
71	146	2
71	154	2
71	208	2
71	209	2
71	162	2
71	167	2
71	217	2
71	218	2
71	169	2
71	169	2
71	221	2
71	171	2
71	174	2
71	225	2
71	227	2
71	227	2
71	180	2
71	180	2
71	182	2
71	236	2
71	240	2
71	247	2
71	248	2
71	204	2
71	207	2
71	271	2
71	279	2
71	286	2
71	292	2
71	249	2
71	251	2
71	307	2
71	307	2
71	308	2
71	261	2
71	264	2
71	316	2
71	336	2
71	290	2
71	294	2
71	347	2
71	321	2
71	383	2
71	335	2
71	387	2
71	392	2
71	429	2
71	428	2
72	42	2
72	60	2
72	78	2
72	79	2
72	105	2
72	108	2
72	109	2
72	118	2
72	118	2
72	123	2
72	135	2
72	143	2
72	201	2
72	201	2
72	205	2
72	206	2
72	210	2
72	163	2
72	213	2
72	167	2
72	225	2
72	181	2
72	233	2
72	238	2
72	242	2
72	243	2
72	193	2
72	195	2
72	250	2
72	205	2
72	260	2
72	268	2
72	270	2
72	222	2
72	273	2
72	226	2
72	227	2
72	279	2
72	284	2
72	236	2
72	287	2
72	289	2
72	241	2
72	242	2
72	293	2
72	243	2
72	243	2
72	245	2
72	295	2
72	296	2
72	250	2
72	301	2
72	317	2
72	322	2
72	340	2
72	293	2
72	316	2
72	384	2
72	361	2
72	440	2
73	134	2
73	140	2
73	151	2
73	155	2
73	158	2
73	164	2
73	165	2
73	165	2
73	170	2
73	170	2
73	175	2
73	232	2
73	182	2
73	240	2
73	195	2
73	204	2
73	209	2
73	259	2
73	261	2
73	214	2
73	220	2
73	276	2
73	279	2
73	279	2
73	280	2
73	230	2
73	284	2
73	287	2
73	288	2
73	290	2
73	240	2
73	252	2
73	304	2
73	257	2
73	307	2
73	276	2
73	333	2
73	336	2
73	354	2
73	377	2
73	387	2
73	390	2
73	414	2
73	368	2
73	504	2
73	473	2
73	522	2
73	653	2
73	718	2
74	68	2
74	71	2
74	108	2
74	131	2
74	134	2
74	136	2
74	138	2
74	142	2
74	147	2
74	148	2
74	150	2
74	152	2
74	162	2
74	164	2
74	167	2
74	169	2
74	171	2
74	171	2
74	174	2
74	176	2
74	177	2
74	186	2
74	190	2
74	195	2
74	198	2
74	248	2
74	200	2
74	208	2
74	210	2
74	212	2
74	217	2
74	223	2
74	274	2
74	277	2
74	284	2
74	285	2
74	238	2
74	292	2
74	293	2
74	251	2
74	303	2
74	264	2
74	323	2
74	338	2
74	289	2
74	347	2
74	310	2
74	373	2
74	335	2
74	351	2
75	30	2
75	31	2
75	32	2
75	36	2
75	53	2
75	63	2
75	67	2
75	69	2
75	104	2
75	104	2
75	104	2
75	105	2
75	112	2
75	113	2
75	113	2
75	117	2
75	119	2
75	119	2
75	176	2
75	127	2
75	127	2
75	128	2
75	180	2
75	181	2
75	131	2
75	133	2
75	184	2
75	134	2
75	189	2
75	139	2
75	193	2
75	194	2
75	195	2
75	195	2
75	198	2
75	150	2
75	204	2
75	155	2
75	207	2
75	209	2
75	209	2
75	211	2
75	215	2
75	169	2
75	169	2
75	219	2
75	174	2
75	187	2
75	240	2
75	193	2
75	197	2
75	248	2
75	251	2
75	254	2
75	216	2
75	279	2
75	229	2
75	307	2
75	389	2
75	357	2
76	112	2
76	118	2
76	185	2
76	143	2
76	202	2
76	155	2
76	171	2
76	225	2
76	234	2
76	189	2
76	250	2
76	250	2
76	200	2
76	254	2
76	207	2
76	264	2
76	264	2
76	266	2
76	218	2
76	268	2
76	272	2
76	233	2
76	284	2
76	236	2
76	250	2
76	257	2
76	260	2
76	264	2
76	317	2
76	319	2
76	270	2
76	271	2
76	271	2
76	272	2
76	285	2
76	339	2
76	346	2
76	361	2
76	362	2
77	125	2
77	128	2
77	131	2
77	136	2
77	137	2
77	138	2
77	143	2
77	148	2
77	150	2
77	158	2
77	161	2
77	161	2
77	215	2
77	220	2
77	177	2
77	228	2
77	233	2
77	184	2
77	237	2
77	237	2
77	188	2
77	238	2
77	238	2
77	190	2
77	190	2
77	241	2
77	196	2
77	247	2
77	198	2
77	249	2
77	250	2
77	254	2
77	256	2
77	210	2
77	210	2
77	274	2
77	225	2
77	279	2
77	239	2
77	245	2
77	246	2
77	253	2
77	312	2
77	316	2
77	320	2
77	277	2
77	277	2
77	387	2
77	384	2
77	459	2
78	125	2
78	133	2
78	135	2
78	140	2
78	140	2
78	142	2
78	147	2
78	148	2
78	152	2
78	152	2
78	153	2
78	154	2
78	157	2
78	158	2
78	163	2
78	166	2
78	167	2
78	170	2
78	170	2
78	171	2
78	173	2
78	174	2
78	176	2
78	177	2
78	188	2
78	239	2
78	195	2
78	196	2
78	246	2
78	247	2
78	249	2
78	201	2
78	201	2
78	256	2
78	208	2
78	208	2
78	259	2
78	209	2
78	211	2
78	216	2
78	267	2
78	286	2
78	288	2
78	301	2
78	265	2
78	319	2
78	338	2
79	35	2
79	48	2
79	51	2
79	81	2
79	106	2
79	125	2
79	182	2
79	134	2
79	188	2
79	190	2
79	143	2
79	143	2
79	194	2
79	195	2
79	146	2
79	197	2
79	198	2
79	148	2
79	200	2
79	153	2
79	204	2
79	154	2
79	155	2
79	155	2
79	156	2
79	157	2
79	208	2
79	159	2
79	160	2
79	160	2
79	211	2
79	162	2
79	215	2
79	215	2
79	165	2
79	167	2
79	169	2
79	220	2
79	224	2
79	225	2
79	176	2
79	183	2
79	234	2
79	209	2
79	276	2
79	227	2
79	245	2
79	303	2
79	303	2
79	261	2
79	374	2
80	33	2
80	46	2
80	47	2
80	171	2
80	171	2
80	187	2
80	140	2
80	143	2
80	144	2
80	155	2
80	155	2
80	208	2
80	159	2
80	209	2
80	159	2
80	209	2
80	211	2
80	165	2
80	169	2
80	171	2
80	222	2
80	223	2
80	227	2
80	229	2
80	180	2
80	181	2
80	185	2
80	236	2
80	187	2
80	237	2
80	241	2
80	193	2
80	251	2
80	203	2
80	256	2
80	207	2
80	210	2
80	216	2
80	218	2
80	223	2
80	276	2
80	302	2
80	303	2
80	306	2
80	316	2
80	343	2
80	301	2
81	84	2
81	90	2
81	107	2
81	135	2
81	137	2
81	137	2
81	150	2
81	150	2
81	151	2
81	151	2
81	151	2
81	153	2
81	154	2
81	155	2
81	155	2
81	159	2
81	162	2
81	162	2
81	163	2
81	164	2
81	164	2
81	164	2
81	166	2
81	168	2
81	168	2
81	170	2
81	170	2
81	172	2
81	173	2
81	180	2
81	230	2
81	180	2
81	185	2
81	246	2
81	246	2
81	197	2
81	198	2
81	200	2
81	252	2
81	253	2
81	206	2
81	206	2
81	266	2
81	274	2
81	275	2
81	280	2
81	231	2
81	300	2
81	251	2
81	305	2
81	260	2
81	325	2
81	293	2
81	355	2
81	528	2
82	76	2
82	83	2
82	85	2
82	91	2
82	91	2
82	93	2
82	96	2
82	97	2
82	103	2
82	106	2
82	110	2
82	117	2
82	129	2
82	131	2
82	132	2
82	136	2
82	193	2
82	194	2
82	145	2
82	147	2
82	199	2
82	150	2
82	203	2
82	208	2
82	158	2
82	211	2
82	163	2
82	216	2
82	218	2
82	170	2
82	221	2
82	176	2
82	228	2
82	178	2
82	231	2
82	192	2
82	245	2
82	196	2
82	248	2
82	249	2
82	201	2
82	259	2
82	212	2
82	216	2
82	268	2
82	269	2
82	270	2
82	229	2
82	234	2
82	285	2
82	239	2
82	291	2
82	303	2
82	259	2
82	312	2
83	56	2
83	98	2
83	126	2
83	182	2
83	136	2
83	186	2
83	187	2
83	188	2
83	139	2
83	189	2
83	139	2
83	141	2
83	145	2
83	195	2
83	196	2
83	201	2
83	201	2
83	201	2
83	154	2
83	155	2
83	156	2
83	207	2
83	208	2
83	167	2
83	220	2
83	220	2
83	171	2
83	223	2
83	224	2
83	174	2
83	225	2
83	188	2
83	190	2
83	194	2
83	245	2
83	201	2
83	201	2
83	252	2
83	252	2
83	262	2
83	262	2
83	222	2
83	223	2
83	228	2
83	281	2
83	283	2
83	283	2
83	283	2
83	235	2
83	285	2
83	288	2
83	297	2
83	303	2
83	257	2
83	262	2
83	317	2
83	289	2
83	339	2
84	93	2
84	107	2
84	110	2
84	121	2
84	134	2
84	141	2
84	201	2
84	152	2
84	203	2
84	155	2
84	208	2
84	208	2
84	162	2
84	212	2
84	167	2
84	168	2
84	218	2
84	221	2
84	224	2
84	178	2
84	179	2
84	184	2
84	191	2
84	244	2
84	247	2
84	199	2
84	252	2
84	202	2
84	203	2
84	204	2
84	255	2
84	207	2
84	212	2
84	264	2
84	268	2
84	220	2
84	225	2
84	225	2
84	228	2
84	287	2
84	237	2
84	240	2
84	294	2
84	295	2
84	263	2
84	315	2
84	266	2
84	274	2
84	274	2
84	324	2
84	333	2
84	343	2
84	343	2
85	71	2
85	72	2
85	77	2
85	93	2
85	165	2
85	182	2
85	183	2
85	134	2
85	136	2
85	191	2
85	196	2
85	152	2
85	154	2
85	207	2
85	209	2
85	220	2
85	170	2
85	221	2
85	175	2
85	182	2
85	234	2
85	193	2
85	256	2
85	211	2
85	261	2
85	264	2
85	268	2
85	268	2
85	219	2
85	233	2
85	286	2
85	248	2
85	319	2
85	272	2
85	334	2
85	338	2
85	305	2
85	374	2
85	376	2
85	384	2
85	391	2
86	52	2
86	62	2
86	75	2
86	123	2
86	150	2
86	152	2
86	153	2
86	159	2
86	160	2
86	166	2
86	166	2
86	168	2
86	170	2
86	171	2
86	171	2
86	172	2
86	173	2
86	173	2
86	174	2
86	174	2
86	176	2
86	177	2
86	178	2
86	178	2
86	178	2
86	183	2
86	185	2
86	186	2
86	195	2
86	205	2
86	258	2
86	208	2
86	264	2
86	270	2
86	272	2
86	272	2
86	224	2
86	226	2
86	226	2
86	277	2
86	278	2
86	228	2
86	229	2
86	230	2
86	232	2
86	286	2
86	289	2
86	310	2
86	316	2
86	316	2
86	267	2
86	288	2
86	351	2
86	352	2
86	332	2
86	392	2
86	397	2
86	365	2
87	93	2
87	102	2
87	106	2
87	113	2
87	130	2
87	149	2
87	150	2
87	153	2
87	154	2
87	154	2
87	155	2
87	156	2
87	158	2
87	162	2
87	165	2
87	168	2
87	169	2
87	171	2
87	172	2
87	175	2
87	186	2
87	188	2
87	190	2
87	192	2
87	194	2
87	197	2
87	197	2
87	200	2
87	201	2
87	203	2
87	204	2
87	205	2
87	256	2
87	257	2
87	209	2
87	260	2
87	217	2
87	224	2
87	276	2
87	276	2
87	280	2
87	232	2
87	236	2
87	290	2
87	241	2
87	297	2
87	248	2
87	249	2
87	311	2
87	312	2
87	361	2
87	336	2
87	388	2
88	115	2
88	131	2
88	147	2
88	152	2
88	163	2
88	178	2
88	184	2
88	190	2
88	190	2
88	194	2
88	253	2
88	257	2
88	260	2
88	260	2
88	212	2
88	217	2
88	269	2
88	221	2
88	225	2
88	279	2
88	229	2
88	280	2
88	231	2
88	285	2
88	235	2
88	286	2
88	238	2
88	289	2
88	242	2
88	254	2
88	307	2
88	311	2
88	312	2
88	315	2
88	327	2
88	288	2
88	343	2
88	308	2
88	313	2
88	321	2
88	382	2
88	352	2
88	412	2
88	413	2
88	408	2
88	696	2
89	29	2
89	111	2
89	117	2
89	119	2
89	124	2
89	124	2
89	128	2
89	130	2
89	136	2
89	138	2
89	138	2
89	150	2
89	151	2
89	155	2
89	160	2
89	169	2
89	170	2
89	171	2
89	189	2
89	190	2
89	206	2
89	207	2
89	208	2
89	211	2
89	261	2
89	216	2
89	221	2
89	221	2
89	275	2
89	225	2
89	227	2
89	283	2
89	285	2
89	292	2
89	244	2
89	295	2
89	307	2
89	316	2
89	270	2
89	278	2
89	285	2
89	292	2
89	293	2
89	349	2
89	350	2
89	309	2
89	380	2
89	395	2
89	397	2
89	404	2
89	373	2
89	396	2
89	447	2
89	460	2
89	466	2
89	471	2
89	657	2
90	121	2
90	146	2
90	149	2
90	150	2
90	151	2
90	160	2
90	168	2
90	169	2
90	170	2
90	174	2
90	175	2
90	175	2
90	175	2
90	177	2
90	180	2
90	243	2
90	243	2
90	248	2
90	204	2
90	208	2
90	268	2
90	224	2
90	280	2
90	283	2
90	234	2
90	284	2
90	285	2
90	288	2
90	242	2
90	297	2
90	298	2
90	299	2
90	299	2
90	299	2
90	300	2
90	253	2
90	259	2
90	261	2
90	264	2
90	318	2
90	319	2
90	274	2
90	276	2
90	277	2
90	283	2
90	283	2
90	292	2
90	292	2
90	348	2
90	317	2
90	399	2
90	375	2
90	425	2
90	450	2
90	524	2
91	95	2
91	99	2
91	132	2
91	136	2
91	141	2
91	146	2
91	149	2
91	209	2
91	161	2
91	211	2
91	164	2
91	165	2
91	166	2
91	166	2
91	173	2
91	176	2
91	177	2
91	178	2
91	231	2
91	240	2
91	192	2
91	249	2
91	249	2
91	200	2
91	250	2
91	252	2
91	208	2
91	261	2
91	264	2
91	214	2
91	215	2
91	272	2
91	272	2
91	224	2
91	225	2
91	276	2
91	278	2
91	234	2
91	286	2
91	247	2
91	263	2
91	263	2
91	268	2
91	289	2
91	343	2
91	344	2
91	345	2
91	366	2
91	367	2
91	367	2
91	380	2
91	387	2
92	88	2
92	97	2
92	99	2
92	142	2
92	152	2
92	158	2
92	164	2
92	168	2
92	177	2
92	178	2
92	181	2
92	183	2
92	186	2
92	195	2
92	205	2
92	208	2
92	260	2
92	214	2
92	216	2
92	219	2
92	220	2
92	270	2
92	223	2
92	274	2
92	275	2
92	279	2
92	280	2
92	236	2
92	246	2
92	303	2
92	254	2
92	308	2
92	311	2
92	262	2
92	314	2
92	265	2
92	272	2
92	329	2
92	381	2
92	360	2
93	83	2
93	92	2
93	94	2
93	101	2
93	112	2
93	116	2
93	119	2
93	124	2
93	133	2
93	145	2
93	146	2
93	197	2
93	150	2
93	202	2
93	203	2
93	153	2
93	205	2
93	164	2
93	168	2
93	169	2
93	172	2
93	172	2
93	174	2
93	175	2
93	229	2
93	179	2
93	181	2
93	203	2
93	253	2
93	257	2
93	212	2
93	262	2
93	214	2
93	220	2
93	227	2
93	281	2
93	289	2
93	241	2
93	296	2
93	304	2
93	261	2
93	281	2
93	282	2
93	340	2
93	352	2
93	356	2
93	311	2
93	365	2
93	430	2
94	70	2
94	78	2
94	96	2
94	124	2
94	130	2
94	140	2
94	142	2
94	145	2
94	147	2
94	148	2
94	163	2
94	164	2
94	164	2
94	166	2
94	166	2
94	167	2
94	167	2
94	169	2
94	171	2
94	173	2
94	173	2
94	175	2
94	176	2
94	178	2
94	179	2
94	179	2
94	184	2
94	185	2
94	189	2
94	191	2
94	194	2
94	197	2
94	199	2
94	204	2
94	206	2
94	256	2
94	209	2
94	268	2
94	273	2
94	224	2
94	276	2
94	281	2
94	234	2
94	287	2
94	245	2
94	298	2
94	256	2
94	318	2
94	322	2
94	361	2
94	374	2
94	334	2
94	416	2
94	381	2
95	27	2
95	60	2
95	65	2
95	70	2
95	77	2
95	87	2
95	96	2
95	102	2
95	106	2
95	112	2
95	119	2
95	125	2
95	132	2
95	136	2
95	139	2
95	140	2
95	142	2
95	148	2
95	154	2
95	155	2
95	156	2
95	162	2
95	164	2
95	165	2
95	167	2
95	168	2
95	168	2
95	169	2
95	169	2
95	170	2
95	170	2
95	175	2
95	179	2
95	180	2
95	182	2
95	191	2
95	194	2
95	202	2
95	256	2
95	256	2
95	207	2
95	260	2
95	212	2
95	264	2
95	215	2
95	220	2
95	222	2
95	236	2
95	290	2
95	301	2
95	308	2
95	259	2
95	313	2
95	292	2
95	293	2
95	352	2
95	319	2
95	410	2
96	63	2
96	124	2
96	125	2
96	137	2
96	143	2
96	148	2
96	149	2
96	158	2
96	161	2
96	164	2
96	165	2
96	167	2
96	168	2
96	171	2
96	174	2
96	232	2
96	185	2
96	236	2
96	236	2
96	239	2
96	191	2
96	246	2
96	250	2
96	250	2
96	202	2
96	203	2
96	254	2
96	204	2
96	208	2
96	266	2
96	219	2
96	276	2
96	229	2
96	282	2
96	236	2
96	239	2
96	241	2
96	242	2
96	294	2
96	299	2
96	304	2
96	304	2
96	255	2
96	256	2
96	261	2
96	267	2
96	322	2
96	273	2
96	282	2
96	294	2
96	351	2
96	308	2
96	324	2
96	330	2
96	337	2
96	352	2
96	430	2
96	413	2
96	437	2
97	97	2
97	124	2
97	137	2
97	190	2
97	156	2
97	207	2
97	160	2
97	223	2
97	226	2
97	176	2
97	227	2
97	178	2
97	182	2
97	236	2
97	239	2
97	241	2
97	192	2
97	243	2
97	195	2
97	205	2
97	256	2
97	258	2
97	258	2
97	216	2
97	221	2
97	221	2
97	272	2
97	273	2
97	284	2
97	291	2
97	243	2
97	294	2
97	296	2
97	299	2
97	256	2
97	307	2
97	265	2
97	273	2
97	323	2
97	276	2
97	335	2
97	340	2
97	343	2
97	294	2
97	295	2
97	346	2
97	348	2
97	355	2
97	367	2
97	458	2
97	481	2
98	41	2
98	79	2
98	84	2
98	100	2
98	108	2
98	122	2
98	132	2
98	144	2
98	148	2
98	150	2
98	151	2
98	152	2
98	152	2
98	153	2
98	153	2
98	155	2
98	158	2
98	161	2
98	163	2
98	164	2
98	165	2
98	165	2
98	166	2
98	167	2
98	168	2
98	168	2
98	169	2
98	170	2
98	170	2
98	171	2
98	172	2
98	173	2
98	175	2
98	179	2
98	181	2
98	182	2
98	188	2
98	188	2
98	189	2
98	192	2
98	195	2
98	196	2
98	199	2
98	199	2
98	199	2
98	201	2
98	215	2
98	269	2
98	236	2
98	295	2
98	299	2
98	317	2
99	90	2
99	109	2
99	179	2
99	193	2
99	145	2
99	195	2
99	196	2
99	197	2
99	202	2
99	157	2
99	160	2
99	161	2
99	165	2
99	168	2
99	170	2
99	228	2
99	180	2
99	233	2
99	236	2
99	239	2
99	193	2
99	196	2
99	248	2
99	248	2
99	248	2
99	201	2
99	251	2
99	203	2
99	262	2
99	213	2
99	267	2
99	219	2
99	272	2
99	232	2
99	284	2
99	238	2
99	239	2
99	243	2
99	256	2
99	309	2
99	320	2
99	329	2
99	331	2
99	335	2
99	302	2
99	317	2
99	325	2
99	381	2
100	58	2
100	59	2
100	89	2
100	91	2
100	112	2
100	114	2
100	124	2
100	124	2
100	133	2
100	133	2
100	135	2
100	135	2
100	196	2
100	148	2
100	148	2
100	200	2
100	150	2
100	151	2
100	203	2
100	154	2
100	208	2
100	211	2
100	211	2
100	162	2
100	214	2
100	165	2
100	215	2
100	218	2
100	171	2
100	222	2
100	173	2
100	226	2
100	227	2
100	180	2
100	184	2
100	184	2
100	235	2
100	192	2
100	246	2
100	197	2
100	198	2
100	252	2
100	256	2
100	257	2
100	208	2
100	219	2
100	224	2
100	275	2
100	276	2
100	228	2
100	232	2
100	300	2
100	308	2
100	313	2
100	318	2
100	343	2
100	410	2
101	47	2
101	92	2
101	94	2
101	108	2
101	116	2
101	126	2
101	131	2
101	138	2
101	139	2
101	140	2
101	142	2
101	145	2
101	153	2
101	155	2
101	156	2
101	156	2
101	156	2
101	211	2
101	164	2
101	216	2
101	167	2
101	167	2
101	171	2
101	172	2
101	226	2
101	227	2
101	177	2
101	188	2
101	248	2
101	249	2
101	201	2
101	254	2
101	255	2
101	257	2
101	258	2
101	259	2
101	267	2
101	218	2
101	219	2
101	272	2
101	273	2
101	275	2
101	228	2
101	231	2
101	282	2
101	286	2
101	292	2
101	298	2
101	249	2
101	299	2
101	325	2
101	327	2
101	356	2
101	367	2
101	480	2
102	115	2
102	132	2
102	133	2
102	189	2
102	191	2
102	143	2
102	144	2
102	145	2
102	147	2
102	147	2
102	202	2
102	154	2
102	159	2
102	217	2
102	218	2
102	219	2
102	219	2
102	171	2
102	222	2
102	229	2
102	181	2
102	185	2
102	236	2
102	237	2
102	188	2
102	239	2
102	189	2
102	191	2
102	195	2
102	247	2
102	247	2
102	255	2
102	259	2
102	259	2
102	212	2
102	213	2
102	271	2
102	237	2
102	246	2
102	276	2
102	289	2
103	190	2
103	152	2
103	204	2
103	159	2
103	210	2
103	161	2
103	219	2
103	221	2
103	175	2
103	228	2
103	228	2
103	228	2
103	178	2
103	180	2
103	234	2
103	242	2
103	249	2
103	252	2
103	255	2
103	256	2
103	206	2
103	207	2
103	207	2
103	258	2
103	208	2
103	264	2
103	265	2
103	277	2
103	280	2
103	280	2
103	281	2
103	231	2
103	285	2
103	236	2
103	236	2
103	288	2
103	243	2
103	294	2
103	245	2
103	296	2
103	299	2
103	249	2
103	301	2
103	304	2
103	256	2
103	257	2
103	261	2
103	311	2
103	329	2
103	336	2
103	287	2
103	347	2
103	352	2
103	352	2
103	362	2
103	328	2
103	342	2
103	359	2
103	373	2
103	399	2
104	69	2
104	91	2
104	116	2
104	116	2
104	123	2
104	126	2
104	126	2
104	137	2
104	196	2
104	199	2
104	149	2
104	200	2
104	155	2
104	156	2
104	207	2
104	157	2
104	212	2
104	167	2
104	171	2
104	228	2
104	230	2
104	182	2
104	189	2
104	246	2
104	199	2
104	254	2
104	217	2
104	268	2
104	218	2
104	269	2
104	270	2
104	273	2
104	276	2
104	282	2
104	283	2
104	236	2
104	287	2
104	287	2
104	287	2
104	242	2
104	293	2
104	301	2
104	302	2
104	255	2
104	314	2
104	319	2
104	280	2
104	282	2
104	284	2
104	287	2
104	295	2
104	316	2
104	322	2
104	399	2
104	377	2
104	457	2
104	537	2
104	572	2
104	789	2
